# Supplementary material for: Investigating the role of Kinesin family in lung adenocarcinoma via integrated bioinformatics approach
Source: Sci Rep. 2023 Jun 17;13:9859. doi: 10.1038/s41598-023-36842-6 (PMC10276827; doi:10.1038/s41598-023-36842-6)
Supplement: Supplementary file 2 — Supplementary Table S2. [file 41598_2023_36842_MOESM2_ESM.xlsx]

## Sheet: GSE43458
Table S2. List of DEGs across GSE43458.
Gene	logFC	P.Value	adj.P.Val
SPP1	4.34048	1.85478e-39	2.81971e-37
FABP4	-4.21853	6.63903e-39	9.33973e-37
SLC6A4	-3.99218	3.33187e-43	8.37455e-41
WIF1	-3.67372	1.88914e-26	4.94615e-25
TMEM100	-3.66337	5.83845e-44	1.83434e-41
AGER	-3.39197	1.54474e-47	9.09994e-45
GKN2	-3.11457	1.95621e-25	4.42164e-24
ANKRD1	-3.09889	5.28377e-29	1.85483e-27
RTKN2	-2.99377	4.96835e-34	3.44332e-32
NCKAP5	-2.98948	8.72209e-41	1.61196e-38
SOSTDC1	-2.94183	1.89395e-37	2.07574e-35
SFTPC	-2.85822	4.99432e-24	9.63644e-23
FCN3	-2.82041	3.62508e-33	2.23322e-31
ST8SIA6	-2.81607	2.87541e-43	7.42526e-41
FHL1	-2.74279	6.10593e-62	1.15103e-57
EDNRB	-2.72085	4.19073e-49	3.94997e-46
ADH1B	-2.72008	4.43818e-35	3.48601e-33
SPINK1	2.63299	1.68391e-12	7.95175e-12
TMPRSS4	2.62792	1.04552e-27	3.15345e-26
TEK	-2.6259	2.03761e-53	4.80136e-50
LYVE1	-2.62502	2.79198e-35	2.27843e-33
ACADL	-2.62037	2.22391e-40	3.81118e-38
CPB2	-2.59953	3.69231e-15	2.36265e-14
AQP4	-2.58897	2.34207e-19	2.55499e-18
CLIC5	-2.56968	3.36681e-39	4.91999e-37
GPM6A	-2.56759	5.03781e-49	4.52227e-46
MMP12	2.5568	8.63778e-26	2.05854e-24
SCGB1A1	-2.54845	1.18779e-18	1.18471e-17
NECAB1	-2.5233	4.1114e-25	8.8779e-24
CYP4B1	-2.45926	3.62586e-32	1.96977e-30
PEBP4	-2.44105	2.18668e-31	1.06791e-29
FMO2	-2.42686	1.34268e-42	3.12479e-40
ABCA8	-2.42568	1.115e-43	3.18466e-41
EMCN	-2.42471	1.58387e-42	3.64115e-40
CLDN18	-2.40613	8.12793e-31	3.68317e-29
ANOS1	-2.3935	5.00766e-40	8.20864e-38
HHIP	-2.39094	7.5261e-24	1.41733e-22
HBB	-2.38746	1.86284e-23	3.34124e-22
CXCL13	2.38518	3.68698e-28	1.17009e-26
MME	-2.37708	1.32472e-22	2.1621e-21
CYP24A1	2.36456	8.31397e-12	3.61205e-11
FHL5	-2.34573	5.05123e-51	7.93507e-48
PTPRB	-2.34373	9.53439e-52	1.63393e-48
SEMA6A	-2.34208	1.97998e-37	2.15749e-35
CAV1	-2.31219	5.83903e-38	7.19422e-36
MAMDC2	-2.30666	3.4326e-42	7.70333e-40
MMP1	2.30348	6.55337e-13	3.22637e-12
CNTN6	-2.30136	9.61961e-44	2.8784e-41
SCN7A	-2.29736	1.16551e-35	1.02668e-33
AFAP1-AS1	2.29361	1.2474e-19	1.40976e-18
CD36	-2.26984	3.90357e-24	7.64135e-23
CAVIN2	-2.26746	6.87019e-49	5.63087e-46
IGSF10	-2.25032	4.27407e-41	8.22147e-39
CRYAB	-2.25003	4.09158e-44	1.3073e-41
PGC	-2.21459	3.07509e-15	1.98251e-14
GPC3	-2.19469	5.64865e-28	1.75714e-26
GREM1	2.19249	3.31949e-30	1.36927e-28
HSD17B6	-2.19105	2.21159e-30	9.47516e-29
ANKRD29	-2.18793	2.26197e-30	9.62535e-29
TGFBR3	-2.18619	7.00436e-48	4.33959e-45
IL1RL1	-2.18069	6.91224e-29	2.39621e-27
CEACAM5	2.17096	6.88757e-09	2.1105e-08
CALCRL	-2.15838	2.81301e-37	2.99594e-35
MT1M	-2.14657	4.24479e-24	8.25785e-23
LINC00312	-2.14219	4.53546e-46	1.89995e-43
PKHD1L1	-2.11165	8.97822e-38	1.05123e-35
GNG11	-2.10915	2.371e-36	2.19097e-34
KL	-2.10741	6.20754e-47	3.42971e-44
PDK4	-2.10719	1.91472e-22	3.07711e-21
AGBL1	-2.0905	8.3168e-26	1.98456e-24
GRIA1	-2.07115	4.65426e-56	2.92458e-52
ENTREP1	-2.05891	7.1642e-39	9.93032e-37
ARHGEF26	-2.05146	4.91488e-38	6.17669e-36
STXBP6	-2.04934	7.45533e-41	1.39149e-38
ANGPTL1	-2.0437	1.00735e-32	5.91577e-31
KHDRBS2	-2.0332	3.96103e-28	1.25074e-26
ANLN	2.03011	2.38927e-30	1.00761e-28
CP	2.0275	2.54983e-14	1.48768e-13
COL6A6	-2.0262	6.47109e-43	1.56393e-40
CDH5	-2.01232	1.66881e-52	3.49541e-49
CST1	2.0095	3.09215e-13	1.57968e-12
GPX2	1.99375	1.9783e-09	6.48798e-09
CHIAP2	-1.98369	6.34915e-25	1.34481e-23
VEPH1	-1.98365	1.53646e-22	2.49259e-21
LIN7A	-1.97453	1.52439e-48	1.19734e-45
ANKRD22	1.96831	1.64274e-23	2.96905e-22
EDN1	-1.96758	3.42824e-22	5.35869e-21
SLC19A3	-1.96527	1.53666e-30	6.68996e-29
STX11	-1.9626	1.62834e-46	8.02688e-44
VIPR1	-1.95601	1.56215e-35	1.32649e-33
RXFP1	-1.94922	3.37083e-32	1.84184e-30
CACNA2D2	-1.94008	2.50455e-35	2.05275e-33
TSPAN7	-1.93608	3.59602e-22	5.60236e-21
LRRN3	-1.92965	8.30578e-46	3.40374e-43
NRN1	-1.92406	2.21662e-30	9.47517e-29
TTLL7	-1.92113	1.86757e-25	4.23654e-24
CAV2	-1.9114	1.13285e-30	5.0248e-29
ADGRL2	-1.90919	1.58428e-31	7.83864e-30
NOSTRIN	-1.90909	6.09001e-31	2.80007e-29
CHRDL1	-1.90436	3.35229e-26	8.39229e-25
IL33	-1.90167	3.01309e-27	8.5285e-26
TOP2A	1.90096	4.30173e-38	5.45803e-36
TRHDE	-1.90021	3.68745e-41	7.16621e-39
HIGD1B	-1.89532	5.63003e-40	9.07108e-38
MFAP4	-1.88892	4.90586e-35	3.80578e-33
MS4A15	-1.88761	1.609e-27	4.69524e-26
SULT1C4	-1.88712	1.72874e-35	1.45484e-33
LIFR	-1.87911	2.07329e-36	1.95418e-34
SLIT2	-1.87172	1.1917e-41	2.44183e-39
TCF21	-1.86954	1.2981e-42	3.0588e-40
MMP7	1.86556	1.04357e-11	4.48119e-11
ST6GALNAC5	-1.86463	6.93164e-32	3.62968e-30
GRK5	-1.86398	5.9401e-58	5.59884e-54
KLF4	-1.86355	1.41879e-37	1.592e-35
ABCC3	1.85731	3.56002e-29	1.28317e-27
SBSPON	-1.84962	9.77696e-37	9.70029e-35
ITLN2	-1.84007	2.99501e-46	1.28316e-43
ADGRL3	-1.84005	1.21587e-33	8.07053e-32
LPL	-1.83416	2.33205e-22	3.72556e-21
CDHR3	-1.83021	5.89143e-26	1.43118e-24
ABI3BP	-1.82656	3.09232e-31	1.47578e-29
FAP	1.82427	3.84186e-29	1.37949e-27
ITGA8	-1.82348	3.0661e-39	4.5511e-37
ADAMTSL3	-1.82021	8.78185e-44	2.67011e-41
SERTM1	-1.81754	2.13648e-50	2.51717e-47
COL1A1	1.81397	5.08026e-33	3.05968e-31
LDB2	-1.81041	1.18354e-53	3.18726e-50
PREX2	-1.8087	1.46813e-30	6.4064e-29
OR5P2	-1.80647	4.31626e-22	6.6748e-21
FIBIN	-1.79464	5.16535e-32	2.75841e-30
CAB39L	-1.79266	2.78004e-34	1.99265e-32
BCHE	-1.78672	6.14039e-38	7.38669e-36
GALNT13	-1.78629	7.59043e-25	1.60053e-23
ADAMDEC1	1.78626	6.13397e-18	5.54056e-17
PALMD	-1.78458	8.73268e-42	1.80981e-39
ADGRF1	1.77867	3.97092e-12	1.78953e-11
SCEL	-1.77169	2.5356e-13	1.30919e-12
CRABP2	1.7715	1.68293e-16	1.26444e-15
SLC39A8	-1.77125	4.45854e-37	4.59278e-35
SLC1A1	-1.76605	1.58004e-13	8.3339e-13
MMRN1	-1.76499	4.82325e-21	6.51311e-20
MYCT1	-1.76335	5.55219e-48	3.73801e-45
SEMA6D	-1.75923	1.86145e-38	2.45386e-36
HSPB8	-1.75182	7.62877e-36	6.84809e-34
IL6	-1.75093	9.67495e-14	5.24993e-13
SLC7A11	1.74721	1.28771e-10	4.85686e-10
TNNC1	-1.74603	2.16691e-43	5.83549e-41
CDH3	1.74501	1.211e-21	1.77931e-20
PLAC8	-1.74284	2.4643e-23	4.34967e-22
JAM2	-1.73964	3.40567e-44	1.14643e-41
SPOCK2	-1.73876	2.36129e-43	6.2694e-41
FAM216B	-1.73348	2.79012e-32	1.53343e-30
EPAS1	-1.73251	2.16274e-47	1.23545e-44
CYYR1	-1.73141	9.85225e-40	1.52233e-37
NPNT	-1.73101	5.4615e-21	7.33819e-20
LAMP3	-1.72819	6.60373e-26	1.59599e-24
ASPA	-1.72711	4.06574e-48	2.83864e-45
AADAC	-1.72465	1.33723e-15	8.98046e-15
VWF	-1.72439	7.34379e-40	1.14411e-37
ABCA12	1.72376	1.41575e-17	1.21476e-16
DACH1	-1.71628	1.40087e-44	5.0612e-42
PRKG2	-1.70619	6.48711e-32	3.40636e-30
FOSB	-1.70359	8.05917e-19	8.2388e-18
FILIP1	-1.70253	9.93377e-32	5.07484e-30
SEMA5A	-1.70114	1.59138e-32	9.03588e-31
PIP5K1B	-1.69243	1.03129e-37	1.1927e-35
C10orf67	-1.68988	2.05768e-54	9.69735e-51
LINC00472	-1.68877	5.02776e-30	2.02952e-28
PLA2G1B	-1.68683	3.72412e-19	3.9663e-18
FGFBP2	-1.68641	2.54293e-37	2.73925e-35
ADGRE1	-1.67717	1.81084e-33	1.16505e-31
SLC2A1	1.66329	7.11862e-34	4.86207e-32
ADAM28	1.66252	2.56305e-27	7.33173e-26
TMOD1	-1.66158	4.34485e-31	2.04251e-29
PTPN21	-1.65974	1.05149e-50	1.32144e-47
PCDH15	-1.65644	1.06263e-38	1.45156e-36
ARHGAP31	-1.65566	4.19022e-50	4.64646e-47
TERC	1.65459	8.56094e-29	2.92359e-27
FGF14	-1.65431	1.0599e-43	3.07388e-41
LRRK2	-1.65357	4.00543e-21	5.49137e-20
RHOJ	-1.65152	2.3703e-49	2.35172e-46
VSIG1	1.64461	4.54718e-07	1.14322e-06
H2BC14	1.6438	1.40909e-28	4.67681e-27
GIMAP8	-1.6438	5.9196e-49	5.07229e-46
SVEP1	-1.64348	1.21151e-34	9.09885e-33
HEG1	-1.64215	9.51686e-45	3.51769e-42
EMP2	-1.64211	1.20028e-40	2.15491e-38
GHR	-1.64121	2.28151e-40	3.87466e-38
TMEM47	-1.63848	8.14894e-35	6.16931e-33
PDZD2	-1.62923	1.22899e-29	4.7281e-28
RGCC	-1.62832	1.32033e-45	5.29564e-43
AFF3	-1.62633	8.40503e-37	8.51846e-35
FERMT1	1.62335	7.19164e-24	1.35978e-22
C7	-1.62191	1.96383e-15	1.29125e-14
SNTN	-1.62166	4.96419e-33	3.01871e-31
PRG4	-1.61673	3.26217e-15	2.09881e-14
CCDC141	-1.61498	3.97167e-26	9.83838e-25
CCBE1	-1.6119	2.18971e-30	9.40276e-29
SASH1	-1.60875	1.28832e-49	1.34923e-46
CENPF	1.60811	9.8673e-33	5.83099e-31
GLDN	-1.60743	4.70151e-22	7.24678e-21
CDH13	-1.60588	2.03259e-35	1.68794e-33
UBE2T	1.60492	2.02113e-35	1.68586e-33
MUC5B	1.60208	9.8748e-11	3.76136e-10
S1PR1	-1.59909	2.66702e-46	1.22624e-43
COL10A1	1.59862	3.36617e-25	7.31388e-24
TSPAN12	-1.59363	1.09753e-29	4.2659e-28
SUSD2	-1.5934	2.36787e-35	1.95775e-33
NPR3	-1.59335	1.18193e-27	3.51984e-26
GCNT3	1.59222	2.69616e-16	1.96692e-15
TPX2	1.59077	4.33419e-37	4.48922e-35
THBS2	1.58654	1.45883e-24	3.00222e-23
LRRC36	-1.58379	2.85971e-34	2.04198e-32
ANXA3	-1.58047	9.57715e-20	1.10085e-18
MMP11	1.57943	2.59045e-21	3.64421e-20
FAM83A	1.5781	2.22265e-25	4.97235e-24
ANO2	-1.57665	6.00762e-48	3.90516e-45
WWC2	-1.57615	2.95585e-46	1.28316e-43
PLA2G7	1.57603	8.35753e-19	8.5115e-18
OVCH2	-1.57493	7.30043e-29	2.52052e-27
HPGD	-1.57464	1.73621e-09	5.73394e-09
ELAPOR2	-1.57364	5.55748e-22	8.49667e-21
SCGB3A2	-1.57311	1.11931e-09	3.79634e-09
ANGPT1	-1.57304	1.41445e-35	1.21753e-33
ASPM	1.57192	3.70746e-31	1.75658e-29
MMP13	1.56939	3.70264e-11	1.4911e-10
ZBTB16	-1.56888	4.04188e-20	4.8842e-19
LAMA3	-1.56749	1.93774e-19	2.14117e-18
IGKV2-24	1.56313	1.01551e-18	1.02098e-17
TMEM212	-1.55868	2.19624e-31	1.0698e-29
OLR1	-1.55271	9.26427e-17	7.1721e-16
BTNL9	-1.54722	3.59893e-37	3.79014e-35
KCNT2	-1.54614	1.21294e-36	1.16659e-34
BMP5	-1.54557	9.25174e-18	8.15356e-17
LHFPL6	-1.54386	2.91083e-32	1.59512e-30
SLCO1A2	-1.54376	1.29466e-24	2.68521e-23
P3H2	-1.54186	2.66267e-21	3.72913e-20
FLRT3	-1.54133	7.30603e-18	6.5304e-17
HBEGF	-1.54049	2.37329e-26	6.12862e-25
ABCA3	-1.53755	2.22007e-25	4.97235e-24
ERG	-1.53448	1.20648e-37	1.37838e-35
CGNL1	-1.53294	6.63741e-38	7.91911e-36
PDE5A	-1.53294	6.34775e-36	5.75295e-34
DLGAP5	1.53176	1.06855e-29	4.19652e-28
C20orf85	-1.5314	3.45467e-33	2.15642e-31
GPX3	-1.52803	6.37285e-29	2.21651e-27
PECAM1	-1.52775	6.15198e-38	7.38669e-36
ACVRL1	-1.52332	4.36336e-54	1.64507e-50
CDC6	1.52331	2.19995e-36	2.04292e-34
PLEKHH2	-1.52099	7.20945e-24	1.36178e-22
MUC21	1.5199	5.2983e-09	1.64788e-08
CYBRD1	-1.51874	3.57316e-35	2.87853e-33
ART4	-1.51863	1.76701e-33	1.14075e-31
GSDMC	1.51828	3.38135e-13	1.72182e-12
SHROOM4	-1.51302	1.24422e-41	2.52202e-39
F8	-1.50961	3.73047e-27	1.04804e-25
H3C11	1.50914	1.08064e-29	4.23516e-28
OGN	-1.50895	7.57052e-17	5.91674e-16
CTNNAL1	-1.50732	8.91732e-30	3.53896e-28
VGLL3	-1.50462	3.77229e-35	3.00048e-33
EML1	-1.50396	1.50183e-43	4.16338e-41
SPARCL1	-1.50336	8.79398e-32	4.55427e-30
GOLM1	1.50039	1.57888e-30	6.85796e-29
AKR1B10	1.49925	5.35816e-06	1.18095e-05
ABCA6	-1.49792	5.48986e-29	1.92002e-27
SH2D1B	-1.49497	7.47358e-28	2.276e-26
KLRF1	-1.49252	2.16885e-26	5.6238e-25
CXCL2	-1.49235	6.70781e-17	5.2651e-16
HGD	1.49227	7.05501e-10	2.4506e-09
F11	-1.49003	1.12168e-21	1.65452e-20
OCIAD2	1.48968	8.08217e-28	2.44947e-26
SLCO2A1	-1.48968	3.68425e-17	2.99103e-16
AQP1	-1.48903	8.17853e-15	5.03645e-14
OTUD1	-1.48746	6.75828e-40	1.06167e-37
MCEMP1	-1.48438	4.92428e-29	1.73834e-27
CPED1	-1.48417	4.68081e-43	1.14595e-40
MIR218-1	-1.48247	4.30677e-30	1.74972e-28
B3GALNT1	-1.48113	9.47652e-29	3.21298e-27
HECW2	-1.47959	3.61775e-26	8.99712e-25
ADH1A	-1.47933	2.50354e-31	1.21322e-29
TMPRSS11E	1.47699	1.14145e-09	3.86589e-09
CLEC1A	-1.47524	1.86607e-44	6.39586e-42
NQO1	1.47447	6.36319e-14	3.52905e-13
COL3A1	1.47132	1.7984e-22	2.90005e-21
ABCA9	-1.47099	6.67641e-24	1.26989e-22
ITM2A	-1.46769	9.9989e-29	3.37794e-27
FAM107A	-1.46642	1.7689e-38	2.34828e-36
DUOX1	-1.4652	4.5752e-24	8.86404e-23
PDE8B	-1.46362	1.84706e-24	3.75205e-23
FRMD3	-1.46334	5.15363e-32	2.75841e-30
SYNPO2	-1.46059	9.94046e-27	2.67315e-25
LIMCH1	-1.45895	1.67207e-35	1.41346e-33
IL18R1	-1.45819	8.44561e-29	2.89469e-27
ACKR4	-1.45693	6.53221e-40	1.03856e-37
ADH1C	-1.45637	9.26678e-14	5.03569e-13
RBMS3	-1.45239	3.10332e-34	2.19927e-32
CSRNP1	-1.44948	2.45256e-35	2.01891e-33
SLC5A4	-1.44921	7.10222e-31	3.23391e-29
BUB1	1.44775	1.37503e-29	5.20495e-28
PAPSS2	-1.44192	6.49129e-26	1.57284e-24
SULF1	1.43864	2.25901e-18	2.16385e-17
CHIT1	1.43714	1.76982e-10	6.5649e-10
ACOXL	-1.43592	7.11015e-29	2.45933e-27
PLAU	1.4334	4.99351e-26	1.22569e-24
PPARGC1A	-1.43268	3.43918e-18	3.21587e-17
AKAP12	-1.43194	3.65085e-30	1.49289e-28
LOC102724971	1.43085	1.09442e-16	8.40365e-16
TTN	-1.43029	1.27793e-22	2.09117e-21
GIMAP6	-1.42988	5.12201e-41	9.75303e-39
LGALSL	-1.42947	2.268e-32	1.26491e-30
CD93	-1.42797	1.80035e-43	4.9186e-41
RPL23AP32	-1.42373	2.42211e-34	1.74272e-32
FYB2	-1.42304	4.27762e-18	3.95088e-17
ADGRD1	-1.42296	4.40036e-24	8.54287e-23
FPR2	-1.42266	9.37316e-22	1.39789e-20
NDNF	-1.42179	2.69043e-17	2.21861e-16
FZD4	-1.41977	5.67405e-34	3.90371e-32
GRAMD2A	-1.41835	2.22103e-34	1.60416e-32
RAPGEF4	-1.41538	1.38915e-35	1.20123e-33
ARHGAP29	-1.41496	3.00279e-23	5.23641e-22
ST6GALNAC2	-1.4141	1.27853e-17	1.10406e-16
ADAMTS1	-1.41286	9.24575e-21	1.20284e-19
MMP9	1.41231	2.95163e-18	2.78624e-17
SYNE1	-1.41208	2.17308e-38	2.82516e-36
RAMP2	-1.41177	7.08985e-39	9.90006e-37
DMBT1	-1.411	1.57071e-07	4.14698e-07
PCP4	1.41025	8.00722e-10	2.76151e-09
NXF3	-1.4065	9.81031e-29	3.32018e-27
PDE1C	-1.40425	3.99997e-33	2.44816e-31
TMTC1	-1.40256	5.15785e-15	3.25186e-14
MS4A1	1.40146	4.14517e-11	1.66009e-10
JCAD	-1.39954	1.66064e-46	8.02688e-44
ROPN1L	-1.3981	8.43918e-31	3.80591e-29
RP1	-1.3944	2.13601e-21	3.02751e-20
GYPE	-1.39252	8.60181e-34	5.83283e-32
GPD1	-1.39242	1.32074e-28	4.41441e-27
SLC28A3	1.3921	1.85185e-13	9.68893e-13
ROBO2	-1.3884	3.70866e-31	1.75658e-29
NEDD9	-1.38791	3.87806e-35	3.07165e-33
CLEC14A	-1.38707	2.20718e-41	4.37974e-39
CHST9	-1.38678	3.62449e-19	3.86674e-18
SLCO4C1	-1.38529	4.18707e-10	1.4901e-09
ACSS3	-1.38459	6.24504e-20	7.35323e-19
PRKG1	-1.38165	6.09386e-35	4.66973e-33
TBX4	-1.38026	4.46229e-32	2.39654e-30
AOX1	-1.37944	4.02481e-22	6.24458e-21
SRPX	-1.37791	4.21942e-30	1.71793e-28
SELP	-1.37531	2.03401e-31	9.95924e-30
STEAP1	1.37497	5.63753e-25	1.20218e-23
PLA2G4F	-1.37486	5.52655e-35	4.26972e-33
ZBBX	-1.37485	7.6594e-27	2.07752e-25
DCC	-1.37324	2.20914e-19	2.41978e-18
FGD5	-1.37138	1.55648e-46	7.93006e-44
PPBP	-1.36907	6.97803e-20	8.17559e-19
DES	-1.36871	4.66787e-29	1.66026e-27
PCLAF	1.36726	1.83306e-30	7.88926e-29
BCL2L15	1.36684	1.70418e-18	1.66281e-17
CES1	-1.36658	4.61921e-11	1.839e-10
TIE1	-1.36562	7.13635e-48	4.33959e-45
IGKC	1.36321	2.68421e-21	3.75093e-20
NUF2	1.36244	1.5898e-29	5.95813e-28
ABCG2	-1.36186	3.12486e-26	7.85424e-25
WDR49	-1.3601	3.55816e-32	1.93858e-30
MUC16	1.35955	1.48693e-10	5.56791e-10
SEMA3E	-1.35779	4.74177e-12	2.12069e-11
GALNT18	-1.35715	4.75129e-36	4.32689e-34
MAOB	-1.35514	7.77082e-28	2.3627e-26
FDCSP	1.35421	6.15538e-13	3.04314e-12
FAXDC2	-1.35405	8.32429e-19	8.48223e-18
LRRN4	-1.35272	5.44747e-17	4.32744e-16
SULT1C2	1.35269	2.62713e-10	9.54958e-10
MEIS1	-1.35195	3.34431e-30	1.3765e-28
BRIP1	1.35092	3.06756e-24	6.06149e-23
XDH	1.34955	2.81344e-15	1.82041e-14
CTHRC1	1.3479	9.22528e-34	6.23318e-32
MKI67	1.34568	1.17233e-30	5.17554e-29
LRCH2	-1.34517	9.23907e-18	8.1462e-17
C1QTNF7	-1.34509	2.84461e-43	7.42526e-41
COL11A1	1.34506	5.65749e-18	5.13478e-17
DPT	-1.34491	1.65408e-22	2.67649e-21
LRRC32	-1.34335	1.79548e-32	1.00734e-30
HS6ST2	1.34291	8.14278e-23	1.36931e-21
RNF144B	-1.34109	6.01429e-29	2.09566e-27
MRC1	-1.34078	7.09767e-18	6.35319e-17
AIM2	1.33968	1.40067e-18	1.38241e-17
CRTAC1	-1.33685	3.0441e-21	4.23189e-20
PLCE1	-1.33541	4.44529e-21	6.05915e-20
HLF	-1.33475	3.47869e-25	7.54623e-24
ABCC9	-1.3332	1.53595e-25	3.50535e-24
STARD13	-1.33312	6.30562e-52	1.18867e-48
ID1	-1.33208	2.42031e-18	2.30547e-17
TPPP3	-1.3305	2.71311e-29	9.89262e-28
CHI3L1	1.3263	1.39329e-11	5.90755e-11
SNORA71C	1.32555	2.91137e-28	9.31786e-27
P2RY14	-1.32539	1.63342e-31	8.03958e-30
CX3CR1	-1.32441	2.89839e-23	5.06841e-22
TSPAN18	-1.32344	1.54061e-31	7.64266e-30
RANBP3L	-1.32207	7.97728e-17	6.22432e-16
MUC15	-1.32156	4.30618e-09	1.35135e-08
HEY1	-1.32033	1.19306e-24	2.48512e-23
TFAP2A	1.31904	1.18418e-18	1.18236e-17
GPR146	-1.31343	2.16546e-38	2.82516e-36
FUT2	1.31326	1.75634e-27	5.09364e-26
CDCA7	1.31321	1.95977e-17	1.63976e-16
SFTPD	-1.31274	6.13537e-22	9.31973e-21
CFL2	-1.31192	1.01508e-40	1.8578e-38
FBLN5	-1.3086	3.06988e-31	1.46879e-29
PHLDB2	-1.30717	6.10747e-22	9.28483e-21
DAPK2	-1.30686	8.73654e-42	1.80981e-39
NPR1	-1.3067	1.07857e-32	6.25605e-31
H2BC7	1.30663	1.86103e-18	1.8093e-17
CCNB2	1.30626	1.19688e-31	6.06514e-30
S100A12	-1.30524	2.43559e-14	1.42367e-13
LCN2	1.30381	2.97823e-11	1.21468e-10
FAM162B	-1.30267	5.56824e-38	6.95145e-36
FAT4	-1.30177	9.41742e-33	5.58264e-31
PPIL6	-1.30074	1.66974e-33	1.08539e-31
DENND3	-1.30056	6.57626e-44	2.03228e-41
CAVIN1	-1.30019	1.5057e-44	5.25629e-42
PSAT1	1.29978	3.90933e-21	5.37918e-20
HMGB3	1.29843	2.36799e-18	2.25906e-17
S100P	1.29722	8.03912e-10	2.77099e-09
ST6GALNAC3	-1.29708	5.63351e-35	4.33458e-33
KIF20A	1.2969	7.79567e-26	1.8673e-24
COLEC10	-1.29669	7.30885e-23	1.23902e-21
RSPH4A	-1.29652	1.88941e-40	3.29789e-38
RUNX1T1	-1.2943	1.00807e-33	6.73872e-32
LCAL1	1.29322	3.46043e-08	9.80334e-08
HABP2	1.29315	1.87655e-11	7.84713e-11
TNS1	-1.29309	2.21069e-39	3.3339e-37
GLB1L3	1.29126	1.77766e-15	1.17995e-14
SPAG6	-1.29062	4.43143e-17	3.55628e-16
SLIT3	-1.29032	1.50565e-34	1.11744e-32
PGM5	-1.2901	1.59305e-21	2.30472e-20
MSRB3	-1.28818	1.26192e-37	1.43304e-35
GSTM5	-1.28742	7.41302e-30	2.96065e-28
DPYSL2	-1.28733	4.48887e-35	3.51119e-33
GBP4	-1.28586	9.44234e-18	8.30988e-17
THBD	-1.28556	8.2746e-32	4.3209e-30
SLPI	-1.28381	1.65379e-09	5.48771e-09
LINC02880	-1.28332	1.43546e-39	2.19998e-37
C1orf198	-1.28247	2.47105e-38	3.19053e-36
TLL1	-1.28192	6.20773e-26	1.50607e-24
SGCE	-1.28056	3.01198e-15	1.94448e-14
VSIG4	-1.28045	1.24983e-18	1.24264e-17
OTULINL	-1.28014	3.27105e-21	4.53068e-20
ADGRL4	-1.27875	2.67562e-24	5.31487e-23
GLIPR2	-1.27538	5.30773e-32	2.82644e-30
TMEM232	-1.27372	5.07365e-33	3.05968e-31
MYH10	-1.27321	1.96325e-32	1.0982e-30
CDO1	-1.27298	3.25243e-34	2.28774e-32
PEAK1	-1.27293	4.02373e-44	1.3073e-41
FCRL5	1.2728	1.50842e-21	2.19238e-20
CR2	1.26929	1.04304e-10	3.96336e-10
CNTN4	-1.26916	1.5108e-27	4.41551e-26
B3GNT3	1.26867	4.1597e-32	2.24041e-30
OLFML1	-1.26854	2.41598e-33	1.52831e-31
SOCS2	-1.26774	7.59369e-20	8.85821e-19
TNS4	1.26712	1.06866e-09	3.63239e-09
ESAM	-1.26589	7.27973e-38	8.57689e-36
FAR2	-1.2656	3.59895e-26	8.9622e-25
FAM111B	1.26491	3.38432e-21	4.68069e-20
RBP4	-1.26476	1.36428e-12	6.49448e-12
FERMT2	-1.26308	6.56429e-39	9.30401e-37
ARHGEF6	-1.26186	7.37942e-51	1.07007e-47
PRICKLE2	-1.26152	1.13288e-36	1.10082e-34
CD79A	1.26124	3.51461e-19	3.75589e-18
CLEC3B	-1.26009	2.93412e-46	1.28316e-43
PPP1R15A	-1.25997	4.02152e-40	6.65444e-38
CYP2B7P	-1.25974	7.82861e-11	3.01856e-10
GPM6B	-1.25751	9.03554e-32	4.66655e-30
ECRG4	-1.25719	9.65127e-31	4.31351e-29
MYH11	-1.25717	2.69699e-22	4.26518e-21
NEXN	-1.25648	2.77548e-28	8.89807e-27
CCDC68	-1.25432	1.23779e-12	5.92525e-12
CEP55	1.25252	1.06917e-27	3.21963e-26
STIL	1.25182	7.14494e-36	6.44447e-34
OR5P1P	-1.25065	1.46609e-21	2.13416e-20
FOS	-1.24908	8.737e-14	4.76152e-13
EFEMP1	-1.24734	1.71391e-21	2.46821e-20
IL18RAP	-1.24585	2.37912e-21	3.35193e-20
SEMA3D	-1.24572	4.72402e-20	5.64695e-19
PPARG	-1.2454	7.45718e-17	5.83058e-16
PROS1	-1.24129	2.65716e-21	3.72417e-20
SPTBN1	-1.24037	3.4896e-44	1.15408e-41
S100A8	-1.24002	2.64342e-09	8.52543e-09
FBXO32	1.2397	4.44189e-17	3.56164e-16
FEZ1	-1.23768	1.42297e-44	5.0612e-42
CEMIP	1.23741	1.11086e-12	5.34748e-12
RERG	-1.23671	4.87515e-16	3.45624e-15
OR5P3	-1.23615	8.11517e-21	1.06531e-19
TMT1A	-1.23477	3.80414e-32	2.06068e-30
GDF15	1.23421	1.80588e-09	5.94632e-09
CABCOCO1	-1.23252	1.49734e-25	3.42552e-24
MAOA	-1.23066	2.29025e-21	3.23882e-20
ANGPTL7	-1.23017	1.02244e-38	1.40686e-36
ITGA11	1.22962	1.30938e-17	1.12812e-16
PDK1	1.22962	1.16301e-26	3.10099e-25
IL5RA	-1.22916	6.76652e-38	8.02237e-36
SFN	1.22882	1.37983e-20	1.7516e-19
TOX3	1.22812	2.35782e-14	1.38035e-13
TACC1	-1.2277	4.01625e-42	8.80353e-40
HNF4G	1.22622	6.03963e-17	4.77973e-16
XRCC2	1.22583	1.40917e-28	4.67681e-27
CA4	-1.22511	1.0123e-43	2.98169e-41
CDKN3	1.22404	2.00356e-23	3.57661e-22
NCALD	-1.22299	1.31215e-26	3.48875e-25
DNAJB4	-1.222	4.86321e-26	1.19682e-24
C14orf132	-1.22046	1.06808e-46	5.59288e-44
MARCO	-1.22008	1.29623e-21	1.89715e-20
FRAS1	-1.21938	8.51099e-21	1.11572e-19
MMRN2	-1.21924	1.10591e-37	1.27119e-35
STARD9	-1.21913	6.36782e-47	3.42971e-44
SESN1	-1.21802	1.49919e-38	2.01866e-36
PRC1	1.2173	1.04373e-32	6.11033e-31
CFAP43	-1.2168	3.51462e-33	2.17941e-31
HORMAD1	1.21569	4.89212e-05	9.60511e-05
EYA4	-1.21482	5.799e-13	2.87525e-12
SMAD9	-1.21422	1.69373e-38	2.26444e-36
ATP10B	1.21392	1.3354e-13	7.11522e-13
CD5L	-1.21366	3.55565e-30	1.45712e-28
PROM2	1.21213	1.95681e-26	5.1137e-25
CKAP2L	1.21018	2.14927e-24	4.32401e-23
RRAS	-1.20995	7.75058e-35	5.89138e-33
KCNJ15	-1.20975	4.21669e-11	1.68695e-10
ARHGAP44	-1.20973	5.2137e-28	1.62721e-26
KDR	-1.20971	8.74055e-15	5.37054e-14
LGSN	1.20881	1.00718e-06	2.42483e-06
NCAPG	1.20858	6.71133e-28	2.06724e-26
HOXA5	-1.20808	2.23914e-33	1.43085e-31
MATN3	-1.20646	2.14711e-21	3.04096e-20
FREM2	-1.20608	1.90716e-12	8.94992e-12
UPK3B	-1.20556	1.5504e-28	5.10062e-27
ICAM2	-1.20485	4.62527e-28	1.45318e-26
CENPE	1.20377	4.44216e-31	2.07789e-29
JAM3	-1.20321	1.29217e-33	8.54694e-32
TCN1	1.20198	5.72802e-06	1.25835e-05
TREM1	-1.20033	2.57633e-13	1.32913e-12
ADGRF5	-1.19965	5.83735e-18	5.28934e-17
GINS1	1.19918	2.01088e-29	7.43275e-28
ARHGAP6	-1.19737	9.24695e-37	9.22297e-35
GIMAP7	-1.19675	1.00954e-31	5.14347e-30
ABLIM1	-1.19664	2.3414e-30	9.94092e-29
ZFYVE9	-1.19661	1.07346e-32	6.24563e-31
IL7R	-1.19597	1.5339e-18	1.50445e-17
CPA3	-1.1943	1.67931e-09	5.56161e-09
AGR2	1.19422	5.42754e-08	1.50485e-07
MSR1	-1.19303	7.55774e-15	4.67118e-14
DOCK4	-1.19248	5.45502e-30	2.19728e-28
NRG1	-1.19203	5.97717e-25	1.2703e-23
RGS9	-1.192	1.56706e-34	1.15846e-32
FAM13C	-1.1913	2.44355e-32	1.3548e-30
PCOLCE2	-1.19042	5.91228e-16	4.13706e-15
IGF2BP3	1.18819	7.97242e-11	3.06898e-10
SORBS1	-1.18738	8.39108e-25	1.76147e-23
SNORA71A	1.18645	3.29418e-25	7.19566e-24
CENPI	1.18637	1.83606e-21	2.62607e-20
CAT	-1.18296	2.66804e-48	2.01181e-45
ROBO4	-1.18238	2.82119e-48	2.04547e-45
PLCB4	-1.18223	3.43281e-10	1.23237e-09
H3C2	1.18148	8.42383e-31	3.80591e-29
GJB2	1.18147	7.68148e-22	1.15198e-20
SELE	-1.18142	2.2796e-09	7.42703e-09
ESYT3	-1.17708	1.32446e-26	3.51653e-25
SLCO1B3	1.17616	0.000660118	0.00113136
FLI1	-1.17565	5.54357e-54	1.7417e-50
DISP1	-1.17534	1.75358e-19	1.9514e-18
ZNF385B	-1.17501	7.71831e-14	4.23328e-13
ABCA10	-1.17219	1.17599e-22	1.93444e-21
PTPRM	-1.17199	5.4353e-28	1.69357e-26
LGI3	-1.17191	2.69031e-26	6.86265e-25
STARD8	-1.17074	3.1692e-43	8.07332e-41
ADGRG6	-1.17049	6.14456e-14	3.41988e-13
NDRG4	-1.17012	1.32266e-29	5.02691e-28
COMP	1.16972	8.63982e-16	5.94196e-15
KLRD1	-1.168	1.03622e-19	1.18171e-18
S100A3	-1.16607	5.72858e-21	7.64257e-20
EPB41L2	-1.16195	2.85122e-33	1.79161e-31
PLSCR4	-1.16194	1.40508e-33	9.22898e-32
PBK	1.16054	4.75763e-20	5.67993e-19
TDO2	1.16	5.14245e-12	2.29336e-11
ADAM12	1.15999	9.42709e-19	9.50321e-18
FGFR2	-1.15938	5.95597e-19	6.16901e-18
ANKRD20A8P	-1.15726	9.52954e-15	5.8344e-14
ADGRB3	-1.15621	1.13475e-28	3.81985e-27
IGHA1	1.15524	1.72163e-14	1.02645e-13
MUC13	1.15522	1.82657e-06	4.26621e-06
WASF3	-1.15515	3.59321e-36	3.28814e-34
TCP11L2	-1.15486	3.3161e-30	1.36927e-28
ITLN1	-1.15382	6.77318e-09	2.07679e-08
HACD4	-1.15323	1.62059e-27	4.72177e-26
IL20RA	-1.15318	3.83537e-13	1.93783e-12
SYDE2	-1.15307	6.54937e-26	1.58488e-24
LRP2	-1.15287	4.39403e-08	1.23042e-07
KIF26B	1.15023	2.73057e-29	9.93706e-28
RAMP3	-1.15013	1.06276e-36	1.03803e-34
ACTG2	-1.14941	5.92613e-13	2.93519e-12
KIF4A	1.14833	2.4482e-30	1.02558e-28
OVCH1	-1.14739	1.40112e-29	5.29307e-28
TNFRSF21	1.14713	1.85308e-26	4.85848e-25
SAXO2	-1.1462	7.28545e-35	5.56024e-33
ARRB1	-1.14598	2.3792e-31	1.15594e-29
ERBB4	-1.14583	3.11972e-20	3.84378e-19
GUCY1A2	-1.145	3.05009e-36	2.80474e-34
KIF14	1.14078	3.83871e-28	1.21415e-26
FLT1	-1.14021	1.08105e-22	1.78735e-21
CYP4X1	-1.13893	2.28811e-13	1.18726e-12
TIMP1	1.13807	6.91745e-23	1.1769e-21
HMGCLL1	-1.13743	1.37304e-34	1.02711e-32
SMPDL3B	1.13595	2.36441e-17	1.96091e-16
CCNB1	1.13571	1.19012e-25	2.77318e-24
RNF128	-1.13517	9.63899e-12	4.158e-11
FMO3	-1.13486	6.31623e-12	2.78259e-11
FOXM1	1.13347	6.12773e-30	2.45774e-28
SMAD6	-1.1333	9.62988e-30	3.81371e-28
TMEM204	-1.13295	1.45963e-36	1.38967e-34
ADARB1	-1.13291	1.67369e-32	9.4747e-31
TBX3	-1.13105	1.27275e-35	1.10565e-33
MELK	1.13075	3.43625e-22	5.36675e-21
PYCR1	1.13066	6.25125e-31	2.86721e-29
MFSD2A	-1.12987	1.0238e-15	6.96988e-15
CCL19	1.12879	6.07696e-14	3.38625e-13
SCN1A	-1.12783	1.19159e-11	5.08551e-11
ITIH5	-1.12726	1.2746e-28	4.26777e-27
SLC15A2	-1.12386	7.12588e-18	6.37541e-17
AMOTL1	-1.12273	8.58945e-37	8.6588e-35
KIT	-1.12197	1.28e-08	3.80049e-08
TBX5	-1.12122	8.92243e-29	3.04153e-27
IL3RA	-1.12112	5.05192e-27	1.39844e-25
NDRG2	-1.11994	1.12308e-25	2.62669e-24
BMPER	-1.11845	2.32739e-23	4.11958e-22
LGR4	1.11805	1.44536e-18	1.42434e-17
AFAP1L1	-1.11723	2.48158e-45	9.74588e-43
CASP12	-1.11635	6.02816e-38	7.33141e-36
CHEK1	1.11592	1.38969e-32	7.93851e-31
NTNG1	-1.11556	4.45304e-18	4.09684e-17
MYBL2	1.1145	2.50429e-27	7.17452e-26
SPTBN2	1.1139	7.7195e-29	2.65548e-27
TGFBR2	-1.1124	5.70849e-42	1.23691e-39
RNF180	-1.1115	9.18054e-20	1.05849e-18
EPB41L5	-1.11052	2.18542e-29	8.03068e-28
PLLP	-1.10834	5.43311e-26	1.32668e-24
KIF11	1.10833	8.1679e-26	1.9515e-24
BMPR2	-1.1075	1.17856e-35	1.03335e-33
MROH9	-1.10678	1.95857e-26	5.1137e-25
AGTPBP1	-1.10517	1.52229e-32	8.66968e-31
CHI3L2	-1.10411	5.19471e-11	2.05337e-10
WFS1	-1.10366	8.53913e-33	5.07795e-31
FLACC1	-1.10336	5.01828e-39	7.22134e-37
AGR3	-1.10303	3.89115e-12	1.75525e-11
NECTIN4	1.10236	1.7139e-24	3.50201e-23
ETV4	1.10196	1.30273e-20	1.6599e-19
RALGPS2	1.10169	3.31206e-22	5.19e-21
C8B	-1.10077	8.87951e-24	1.65403e-22
RAB11FIP1	-1.10063	9.97246e-26	2.34695e-24
MTARC2	-1.09936	4.77328e-26	1.17622e-24
BDNF	-1.09853	2.40321e-30	1.01122e-28
RNF182	-1.09785	7.39476e-34	5.03244e-32
LOC100129434	-1.09736	2.96378e-29	1.07237e-27
CDH19	-1.09689	1.03019e-36	1.01676e-34
GIPC2	-1.09658	1.95507e-22	3.13927e-21
C4BPA	-1.09632	2.08673e-05	4.29067e-05
PDLIM3	-1.09554	3.26245e-17	2.66697e-16
SLC44A5	1.09499	2.54752e-06	5.86294e-06
TTK	1.09463	1.3355e-22	2.17781e-21
SNX25	-1.09434	3.99235e-23	6.87933e-22
PCYOX1	-1.09306	2.40664e-33	1.52753e-31
ADGRE3	-1.09223	6.18461e-19	6.39178e-18
TYMS	1.09111	4.63092e-24	8.96279e-23
STK32A	1.0907	3.06664e-13	1.5675e-12
BMP6	-1.09064	4.20509e-24	8.18907e-23
RGS22	-1.09041	2.65591e-30	1.10522e-28
CHRNA5	1.08872	1.58356e-08	4.6527e-08
FAT3	-1.08834	1.61836e-28	5.30569e-27
SELENOP	-1.08821	1.57344e-18	1.54163e-17
IL37	1.08744	6.02401e-07	1.4938e-06
UNC13B	-1.08715	1.79376e-27	5.1942e-26
NEDD4L	-1.0869	2.19806e-23	3.90252e-22
DCN	-1.08635	3.67278e-15	2.35095e-14
ID4	-1.08534	6.36851e-30	2.54889e-28
CDC20	1.08519	5.01979e-33	3.0427e-31
C1orf87	-1.08497	5.24266e-31	2.44023e-29
ECT2	1.0847	1.70722e-32	9.60678e-31
AKT3	-1.08378	2.51375e-24	5.00916e-23
H2BC9	1.08266	5.47971e-26	1.33633e-24
FGF10	-1.08224	2.7762e-32	1.53024e-30
LDLR	-1.08205	1.50855e-18	1.48113e-17
FAM167A	-1.08144	2.87035e-22	4.51284e-21
MGAM	-1.07969	4.08839e-15	2.60725e-14
EXO1	1.07954	3.65101e-27	1.02724e-25
NLRC4	-1.07907	1.37067e-25	3.1626e-24
RPL39L	1.07743	6.31906e-24	1.2069e-22
DEPDC1	1.07616	4.66198e-16	3.30885e-15
GIMAP4	-1.07587	1.13932e-30	5.04164e-29
KDELR3	1.07553	2.51188e-25	5.5642e-24
CDON	-1.07543	3.10552e-19	3.33573e-18
SEMA3B	-1.07533	4.63782e-20	5.56509e-19
NTN4	-1.0746	1.97526e-17	1.65198e-16
LAD1	1.07422	2.09131e-25	4.70445e-24
EMP1	-1.07354	1.96049e-18	1.89816e-17
INPP5A	-1.07315	2.58854e-46	1.21991e-43
MYL9	-1.07294	1.04867e-32	6.12026e-31
MIRLET7F1	-1.07288	3.46637e-21	4.79066e-20
FAM184A	-1.07285	2.63877e-19	2.85389e-18
HMMR	1.07145	1.81324e-24	3.68731e-23
AQP9	-1.07009	1.50074e-09	5.01249e-09
HSD17B13	-1.06858	1.54392e-15	1.03134e-14
RFX2	-1.06637	5.39422e-25	1.15291e-23
NEIL3	1.06602	1.77323e-14	1.05448e-13
COL6A5	-1.0659	2.54878e-16	1.86663e-15
AGTR1	-1.06529	1.36209e-37	1.53753e-35
MAP2	-1.06339	6.3435e-09	1.95171e-08
GJA1	-1.06318	1.16355e-13	6.2419e-13
EZH2	1.06297	4.65608e-27	1.29648e-25
PLPP2	1.06256	1.01081e-30	4.5047e-29
IQGAP3	1.06246	6.50984e-27	1.78109e-25
CD24	1.06033	5.48797e-08	1.52049e-07
LMO7	-1.05884	2.73692e-15	1.77298e-14
CA2	-1.0588	3.72961e-11	1.501e-10
PHACTR1	-1.05834	1.38883e-30	6.07442e-29
VWDE	1.05765	9.91482e-10	3.3835e-09
SLC7A5	1.05725	7.61345e-16	5.26876e-15
PHACTR2	-1.05622	1.22739e-42	2.9288e-40
GJA5	-1.05519	9.89251e-19	9.95111e-18
SLC50A1	1.05485	1.01616e-26	2.72871e-25
SPRYD7	-1.05481	3.26299e-39	4.80551e-37
NMRAL2P	1.05477	3.72284e-05	7.42324e-05
DUSP1	-1.05443	1.71367e-19	1.91263e-18
SH3BP5	-1.05396	5.03703e-31	2.35032e-29
SGO1	1.05345	6.79998e-28	2.08773e-26
NCAPH	1.05319	8.27654e-29	2.84191e-27
PLK1	1.05307	7.88281e-30	3.14162e-28
CDC45	1.05275	1.49312e-28	4.93804e-27
MS4A2	-1.05266	3.14392e-12	1.43467e-11
AHNAK	-1.05175	1.02691e-37	1.1927e-35
DSP	1.05165	1.08819e-09	3.69413e-09
CD1A	1.05143	7.35395e-10	2.55115e-09
CASQ2	-1.05136	2.78931e-25	6.14268e-24
PLEK2	1.05037	5.67794e-21	7.58575e-20
STAC	-1.05012	7.65836e-17	5.98291e-16
SNORA74A	1.0501	9.74975e-15	5.96148e-14
EDIL3	-1.04917	2.69726e-10	9.79126e-10
SPAG5	1.04831	2.75734e-26	7.01465e-25
LRRC49	-1.04818	5.43312e-29	1.90371e-27
KPNA2	1.04806	3.91213e-31	1.84831e-29
NDST1	-1.048	8.28156e-45	3.12231e-42
CCNA2	1.04745	1.85064e-29	6.88096e-28
GPR87	1.04292	8.86699e-10	3.04299e-09
OLFM4	1.04291	4.01884e-05	7.978e-05
KCNN4	1.04283	2.36531e-20	2.94119e-19
APOBEC4	-1.04135	2.10813e-28	6.86361e-27
A2M	-1.04053	1.02533e-23	1.89125e-22
PPP4R4	-1.0402	4.51812e-12	2.02403e-11
ENKUR	-1.03998	5.16689e-28	1.61528e-26
TLR4	-1.03995	5.51707e-24	1.06017e-22
CLDN10	1.03994	2.42295e-06	5.5899e-06
GPC5	-1.03948	1.30533e-13	6.96683e-13
LMCD1	-1.03903	2.06024e-34	1.49375e-32
TIMP3	-1.03885	9.55119e-22	1.42219e-20
MS4A8	-1.03864	2.18118e-16	1.61182e-15
DENND2C	-1.03708	1.00121e-21	1.4873e-20
SLC2A12	-1.03633	1.07255e-15	7.28078e-15
PID1	-1.0363	6.79896e-27	1.85481e-25
CD180	1.03626	3.94912e-20	4.78734e-19
MPDZ	-1.03614	1.50447e-23	2.73488e-22
DOCK9	-1.03591	2.60201e-21	3.65775e-20
EGF	1.035	4.25357e-11	1.69954e-10
RAD51AP1	1.03355	3.05936e-23	5.33013e-22
CBX7	-1.03353	2.02396e-41	4.05889e-39
UGT8	1.0332	3.94063e-14	2.24901e-13
MIR32	-1.03317	3.78545e-19	4.02025e-18
H2AC15	1.03293	9.96838e-26	2.34695e-24
CRIM1	-1.03119	1.4249e-27	4.197e-26
KRT4	-1.03108	8.97852e-17	6.96232e-16
FUT3	1.0307	2.36601e-25	5.26584e-24
GALNT7	1.02991	6.03388e-23	1.0303e-21
PLCXD3	-1.02923	4.36642e-16	3.11314e-15
PCDH12	-1.02906	8.99327e-36	8.0347e-34
DNM3	-1.02897	1.19037e-27	3.53938e-26
SELENBP1	-1.02889	4.44251e-18	4.08914e-17
NHSL1	-1.02783	7.81964e-23	1.31614e-21
UACA	-1.02681	2.63788e-27	7.532e-26
CD34	-1.02636	1.3134e-19	1.47902e-18
H2BC8	1.02569	3.82803e-14	2.18806e-13
GLB1L2	1.02421	4.99117e-15	3.15627e-14
AGTR2	-1.0242	7.72849e-08	2.11053e-07
IL2RA	1.02355	2.60923e-17	2.15541e-16
SERINC2	1.02349	2.33567e-19	2.54949e-18
TGFB2	-1.02304	1.02563e-08	3.07967e-08
TNR	-1.02222	1.48157e-16	1.12075e-15
SLC5A9	-1.02175	1.39084e-16	1.05508e-15
TMT1B	1.02154	1.36975e-20	1.73997e-19
HELLS	1.02115	1.73424e-25	3.94833e-24
ADCY4	-1.02097	1.28561e-36	1.23021e-34
RECK	-1.01957	9.78608e-51	1.3177e-47
ZFP36	-1.01931	2.52274e-20	3.1287e-19
ATP13A4	-1.01903	1.97304e-08	5.73979e-08
KLF6	-1.01863	1.08807e-29	4.24664e-28
CDK1	1.01863	3.88691e-18	3.61303e-17
FRMD4B	-1.01843	2.9643e-24	5.86359e-23
CFB	1.01728	4.2375e-11	1.69383e-10
SPDEF	1.01728	1.16129e-16	8.89532e-16
H2AC4	1.01683	1.35917e-28	4.52682e-27
PCDH17	-1.01611	2.79452e-24	5.53938e-23
ZNF106	-1.0161	4.10165e-43	1.01737e-40
ZEB1	-1.01458	2.26691e-33	1.4437e-31
MYADM	-1.01396	5.91301e-24	1.13279e-22
SCAI	-1.01347	4.05611e-35	3.19923e-33
GPA33	-1.01275	1.28239e-19	1.4467e-18
ADRA1A	-1.01271	5.93391e-42	1.27114e-39
CXCR1	-1.01269	4.38132e-12	1.96584e-11
PLCL1	-1.01099	4.02422e-40	6.65444e-38
IQUB	-1.00957	6.45175e-28	1.99054e-26
CST2	1.0092	1.70259e-16	1.27769e-15
WDR17	-1.0083	3.00428e-13	1.53812e-12
TICRR	1.00815	3.64618e-31	1.73571e-29
PXDC1	-1.00697	7.60142e-26	1.82308e-24
EGLN3	1.00681	5.35811e-12	2.38198e-11
GPRC5A	-1.00492	3.63479e-13	1.84192e-12
CTC-338M12.4	1.00458	3.74028e-22	5.8175e-21
PGAP1	-1.00424	5.86894e-18	5.3139e-17
ALKAL2	-1.0039	5.40913e-22	8.29004e-21
MXRA5	1.00279	4.56025e-16	3.24275e-15
KCNMB4	-1.00268	3.10461e-11	1.26186e-10
MIR30C2	-1.0024	4.135e-24	8.06924e-23
PPFIBP1	-1.00221	5.04024e-24	9.71508e-23
CABYR	1.00194	9.77332e-09	2.93933e-08
GABARAPL1	-1.00132	3.19084e-27	9.01807e-26
PTGIS	-1.00125	3.07117e-11	1.24935e-10
H4C14	1.00051	8.43552e-24	1.57756e-22
H4C15	1.00051	8.43552e-24	1.57756e-22
DKK2	-1.00049	2.39146e-19	2.60436e-18
ETS2	-1.00005	8.96717e-23	1.50125e-21
RPGR	-0.999808	3.16013e-33	1.97912e-31
SH3D19	-0.999137	9.69062e-36	8.61688e-34
CACNA2D3	-0.99841	1.20991e-20	1.55157e-19
USP44	-0.998077	2.78719e-18	2.63762e-17
FAM83B	0.997763	6.90956e-07	1.69798e-06
FER1L4	0.997417	7.87515e-22	1.17915e-20
SFTPB	-0.997373	5.44431e-08	1.50928e-07
SLC35F2	0.997261	6.66661e-22	1.00699e-20
DNAH12	-0.997149	1.15698e-29	4.46932e-28
SNORD79	0.994774	5.73684e-22	8.74253e-21
DTHD1	-0.99296	6.18389e-25	1.31275e-23
RASSF8	-0.99247	2.62005e-26	6.70158e-25
KIF2C	0.99229	2.6924e-28	8.64641e-27
DNAH14	0.991791	5.09128e-21	6.85541e-20
CYP4Z1	-0.991377	6.58519e-21	8.73592e-20
HAVCR1	0.990972	3.09759e-06	7.04885e-06
CES1P1	-0.989744	3.71775e-09	1.17629e-08
CEACAM1	0.989372	8.46074e-12	3.67412e-11
TMEM88	-0.989046	1.04718e-25	2.45834e-24
MCOLN3	-0.988071	4.14512e-10	1.476e-09
KCNK5	0.987991	4.38228e-18	4.04358e-17
PRKCE	-0.98767	2.06966e-40	3.57938e-38
NDC80	0.987647	8.98535e-26	2.1306e-24
HYAL1	-0.986854	1.11611e-23	2.04668e-22
MYOC	-0.986357	4.24591e-16	3.03065e-15
HNF1A-AS1	0.986106	5.87706e-08	1.62185e-07
STYK1	0.985579	1.20182e-20	1.54426e-19
TJP1	-0.984218	4.61977e-34	3.22546e-32
ARHGAP28	-0.984137	4.31718e-16	3.08036e-15
PDLIM1	-0.983798	1.92712e-25	4.36113e-24
NEK2	0.983207	1.81059e-26	4.76031e-25
TFF1	0.982786	5.23449e-12	2.33055e-11
AURKA	0.982711	1.47561e-21	2.14635e-20
TRIM59	0.982434	9.59311e-24	1.77817e-22
KNL1	0.982185	1.69524e-22	2.73838e-21
PAQR5	-0.982131	2.32518e-15	1.5172e-14
PGM2L1	0.981829	3.66563e-19	3.90841e-18
NUSAP1	0.981368	3.78744e-22	5.88599e-21
LILRA5	-0.980582	5.97259e-25	1.2703e-23
ADGRV1	-0.979999	7.99585e-08	2.18101e-07
TCF4	-0.979818	5.72345e-32	3.02221e-30
DOK5	0.979688	4.26743e-11	1.70435e-10
DTL	0.978563	8.59912e-21	1.12571e-19
RILPL2	-0.978461	9.66218e-32	4.96299e-30
LAMA4	-0.977133	8.0324e-24	1.50816e-22
EFNB2	-0.976792	4.30452e-13	2.15925e-12
H1-5	0.976649	5.30388e-19	5.53925e-18
SULT1A2	-0.976169	3.3677e-25	7.31388e-24
ATOH8	-0.975848	2.66685e-22	4.22106e-21
C6	-0.974958	5.6973e-22	8.6893e-21
DIPK2B	-0.974676	2.22602e-28	7.23495e-27
CFAP144	-0.974018	7.60277e-24	1.43034e-22
PRDM5	-0.972967	1.35807e-33	8.9514e-32
GPT2	0.972873	2.59115e-16	1.89535e-15
SECISBP2L	-0.972729	2.62788e-24	5.22555e-23
SYCP2L	-0.972668	9.33958e-17	7.22447e-16
NTM	-0.972414	1.11942e-06	2.67692e-06
RFTN2	-0.971908	1.1775e-18	1.17632e-17
ST14	0.971844	1.82409e-26	4.78913e-25
COLEC12	-0.97161	1.57789e-18	1.54518e-17
RUNX2	0.971314	1.80709e-23	3.25052e-22
AOC3	-0.969751	5.11803e-37	5.21513e-35
FCGBP	0.969187	5.38975e-11	2.1269e-10
HPGDS	-0.968666	2.77139e-12	1.27113e-11
RAPGEF5	-0.96798	9.55585e-23	1.58991e-21
KLK6	0.967666	2.72718e-08	7.8107e-08
CENPK	0.966719	4.71147e-20	5.63553e-19
ZNF724	0.965579	1.71703e-17	1.45082e-16
WFDC2	0.965286	4.82759e-17	3.85451e-16
PLA1A	-0.96526	1.21242e-13	6.49113e-13
SLC16A12	-0.965255	1.94996e-08	5.67789e-08
NEGR1	-0.964498	8.82116e-27	2.38234e-25
CXCL14	0.964087	0.000100297	0.000189695
ROR1	-0.962963	9.91549e-22	1.47411e-20
SGPP2	0.961736	3.48639e-12	1.58061e-11
SKA3	0.961245	2.85358e-18	2.69774e-17
KNTC1	0.961145	1.91462e-35	1.60411e-33
KLF9	-0.95937	2.46467e-27	7.07176e-26
RGN	-0.958195	1.22294e-19	1.38543e-18
SCNN1G	-0.958105	2.02969e-11	8.45935e-11
CFAP47	-0.958011	4.3252e-17	3.47991e-16
UNC5CL	0.957542	5.50894e-16	3.87063e-15
PLEKHA1	-0.957517	2.62337e-29	9.60257e-28
TMEM63C	0.957266	5.7278e-12	2.5376e-11
QKI	-0.957048	1.18074e-40	2.14021e-38
ADAMTS9	-0.956835	3.62862e-14	2.08166e-13
TMEM156	0.956809	1.37194e-09	4.60266e-09
MIF	0.956054	7.15749e-27	1.94418e-25
FBP1	-0.955976	4.64638e-15	2.94912e-14
TSPAN13	-0.955725	3.02448e-19	3.25239e-18
COL17A1	0.955444	1.24594e-12	5.95992e-12
MCM4	0.955374	6.05604e-31	2.79126e-29
BMAL2	0.955105	7.24394e-16	5.02043e-15
ZEB2	-0.954751	1.47455e-34	1.09868e-32
ARHGAP11A	0.954062	3.15095e-25	6.89878e-24
PKDCC	-0.953195	6.99217e-26	1.6877e-24
BVES	-0.9515	1.16721e-21	1.71764e-20
H2BC5	0.951221	1.32936e-15	8.93705e-15
THSD1	-0.950247	1.31555e-32	7.58392e-31
SYNC	-0.949666	8.54618e-32	4.45039e-30
RGS17	0.948511	2.46602e-16	1.80953e-15
PRKCQ	-0.948453	1.41302e-20	1.79011e-19
SLC26A2	-0.948139	1.39393e-13	7.40055e-13
DNAI4	-0.94694	3.07631e-29	1.11095e-27
ZNF366	-0.9468	3.61862e-35	2.90275e-33
UBD	0.946738	1.46826e-13	7.77422e-13
SNRK	-0.945702	6.77026e-45	2.60462e-42
H4C13	0.945197	7.64219e-21	1.00743e-19
HBD	-0.944136	1.16793e-28	3.92453e-27
PRF1	-0.943954	5.36785e-20	6.35612e-19
CFD	-0.943803	7.35429e-20	8.60023e-19
SOCS3	-0.943263	1.07174e-14	6.52774e-14
DOK6	-0.943149	1.34734e-30	5.90666e-29
DEPP1	-0.942893	9.18003e-13	4.4498e-12
CXCR2	-0.942885	4.62636e-17	3.70168e-16
DERL3	0.942505	7.42447e-26	1.78519e-24
CFAP161	-0.941813	4.63559e-39	6.72197e-37
LRRTM4	-0.941454	1.05883e-16	8.13696e-16
PALM2AKAP2	-0.941447	4.7274e-35	3.68249e-33
ETV5	-0.940932	6.60486e-15	4.11422e-14
CHN1	-0.940324	2.53711e-22	4.02584e-21
FUT8	0.940093	1.7437e-19	1.9427e-18
LAMP5	0.93956	7.68225e-11	2.96784e-10
CLEC4E	-0.939189	9.45416e-13	4.57679e-12
SGCB	-0.938663	2.65698e-21	3.72417e-20
CD101	-0.937446	2.14645e-22	3.43779e-21
EPCAM	0.937379	2.16234e-11	8.98244e-11
DOCK11	-0.936584	1.46909e-26	3.87869e-25
ATP8B5P	-0.936567	1.40081e-20	1.77702e-19
HCAR2	-0.934586	2.42038e-10	8.84408e-10
GALNT5	-0.934395	4.90317e-08	1.36448e-07
ZBED2	-0.933987	8.82867e-18	7.80259e-17
RAMP2-AS1	-0.933367	2.4188e-41	4.74966e-39
UHRF1	0.932994	1.31315e-31	6.56608e-30
RETREG1	-0.932994	6.14243e-17	4.85497e-16
TRIP13	0.932644	4.50637e-19	4.75782e-18
ENG	-0.932008	4.05507e-28	1.2783e-26
FRMD5	0.931931	1.93999e-21	2.76842e-20
PRICKLE1	-0.931511	8.14778e-16	5.62409e-15
SERPINB5	0.931446	5.05133e-09	1.57497e-08
FAM177B	0.931413	2.69274e-09	8.67112e-09
ELMO1	-0.930158	3.6987e-29	1.33061e-27
SEC14L4	-0.930079	8.15279e-15	5.02249e-14
TRPC6	-0.929858	1.22802e-08	3.65249e-08
RADX	-0.929568	1.8311e-18	1.78112e-17
SIX1	0.92839	6.85646e-08	1.88303e-07
ADTRP	-0.927336	4.43212e-10	1.57463e-09
NTRK2	-0.927241	1.1579e-11	4.95071e-11
FFAR4	-0.926616	3.5149e-17	2.85724e-16
EOGT	-0.926381	5.72754e-26	1.39496e-24
CLXN	-0.925892	1.41632e-26	3.74461e-25
TMPRSS2	-0.925477	3.58155e-12	1.62142e-11
PTTG1	0.924453	3.19976e-18	3.00541e-17
HSDL2	-0.924209	2.6759e-23	4.70115e-22
CT83	0.92343	1.25076e-05	2.6353e-05
H3C12	0.923371	7.98107e-19	8.16781e-18
LTBP4	-0.922643	5.82274e-39	8.31549e-37
CPNE4	0.922306	4.17368e-09	1.31218e-08
CFAP91	-0.921724	4.85129e-17	3.87179e-16
ADRB2	-0.921393	8.88954e-37	8.91365e-35
PPP2CB	-0.921264	1.24244e-29	4.75754e-28
FGB	0.920726	0.000677027	0.00115771
SGCG	-0.920135	1.16973e-36	1.1308e-34
DRAM1	-0.919062	1.98239e-13	1.03375e-12
XKR9	0.917844	5.40641e-11	2.13303e-10
PPP1R3C	-0.917628	2.44703e-10	8.93107e-10
CFLAR	-0.917441	1.03009e-35	9.11656e-34
BLM	0.917327	9.91192e-33	5.83905e-31
DENND2A	-0.917282	5.41629e-40	8.80195e-38
MYOCD	-0.917236	1.63754e-17	1.39051e-16
THY1	0.917145	1.32982e-15	8.93705e-15
ST6GALNAC1	0.916964	4.23156e-11	1.69218e-10
GYPC	-0.91671	6.85068e-41	1.29142e-38
CENPU	0.916326	6.35122e-18	5.72308e-17
CYP1B1	0.916277	8.2689e-12	3.59412e-11
RASSF6	0.915778	1.19257e-10	4.50705e-10
RGS5	-0.915648	6.84709e-11	2.66188e-10
TUBA1A	-0.915489	2.27334e-27	6.53273e-26
DYNLT5	-0.915468	2.9484e-31	1.41786e-29
FAM229B	-0.915416	6.21608e-32	3.27317e-30
GPD1L	-0.915395	1.18014e-15	7.97663e-15
DCDC2	-0.915389	5.8143e-14	3.25142e-13
KRT6A	0.915034	1.97414e-07	5.15294e-07
AHNAK2	0.914073	9.37971e-08	2.53901e-07
MND1	0.91352	7.0191e-14	3.87231e-13
CD52	-0.913175	2.22376e-18	2.13334e-17
RBMS2	-0.913165	2.27697e-24	4.56026e-23
SEC14L1	-0.913147	1.48623e-28	4.92388e-27
GMFG	-0.912636	1.09029e-34	8.22123e-33
KRT17	0.911987	1.80693e-10	6.69335e-10
COL1A2	0.911984	1.15499e-13	6.20658e-13
APOL3	-0.911686	1.23653e-29	4.7474e-28
ARRDC4	-0.911239	8.58975e-21	1.12526e-19
SPRING1	-0.910767	7.73256e-24	1.4533e-22
MZB1	0.909524	1.59136e-18	1.55756e-17
CNKSR2	-0.909319	1.05768e-29	4.16248e-28
JPH1	-0.908936	1.11643e-18	1.11826e-17
H2AC13	0.908742	1.66423e-30	7.21204e-29
SLAMF7	0.908648	2.67961e-17	2.21161e-16
DDR2	-0.907966	4.72935e-21	6.39548e-20
MDK	0.907899	3.14951e-22	4.9435e-21
ITPRID2	-0.907161	3.65015e-35	2.91563e-33
PTPRD	-0.90712	1.84549e-15	1.22068e-14
DNASE1L3	-0.906727	1.75434e-14	1.04424e-13
SERPINE2	0.906559	1.23854e-10	4.67704e-10
ALPL	-0.906286	1.18759e-06	2.83062e-06
KCNQ3	0.905853	1.07803e-17	9.39093e-17
ALDH2	-0.905679	5.31523e-20	6.29776e-19
SHE	-0.904982	2.03555e-17	1.69939e-16
SLFN11	-0.904898	1.29794e-17	1.11928e-16
CASS4	-0.904733	5.31074e-31	2.46583e-29
ADPRH	-0.904695	8.52854e-33	5.07795e-31
MCM10	0.904459	4.13276e-30	1.68629e-28
FGF2	-0.904022	6.82877e-31	3.11693e-29
RHBDL2	0.904008	8.72013e-19	8.85685e-18
GPR15	0.903312	1.17826e-07	3.16041e-07
PODXL2	0.902058	1.0719e-17	9.34616e-17
ESCO2	0.902019	4.60475e-18	4.23229e-17
SPATA6	-0.901629	2.4263e-28	7.84532e-27
REEP1	-0.901213	1.49943e-27	4.39593e-26
APBB2	-0.901145	1.9747e-23	3.53548e-22
SLC9A7	0.900756	6.0004e-20	7.07844e-19
ADGB	-0.899915	7.46454e-28	2.276e-26
ARHGAP40	0.899831	5.59859e-19	5.83089e-18
SNCA	-0.899678	6.00168e-19	6.21294e-18
TMEM45B	0.899598	1.655e-09	5.49073e-09
HJURP	0.898888	3.12634e-34	2.20729e-32
SCD5	-0.898539	1.20919e-17	1.04802e-16
PRKCH	-0.898402	5.44546e-32	2.89162e-30
PRKD1	-0.898184	4.24674e-15	2.70274e-14
CDCA2	0.897839	4.23481e-25	9.12348e-24
KIAA0040	-0.895215	4.64275e-29	1.65445e-27
LRIG3	0.894998	2.77983e-08	7.95063e-08
LINC00597	-0.894911	2.0731e-36	1.95418e-34
PDGFA	-0.894813	2.45006e-18	2.33264e-17
NCF2	-0.894498	1.72228e-16	1.29195e-15
ZNF204P	-0.89447	2.19572e-09	7.16985e-09
MYLK	-0.894425	4.91853e-27	1.36352e-25
PRSS2	0.894268	9.37115e-05	0.000177955
ITGA5	-0.893147	2.37862e-28	7.70435e-27
PLA2G5	-0.893029	7.34593e-23	1.24419e-21
ITPRIP	-0.892845	2.11858e-36	1.98693e-34
C1orf162	-0.892775	2.72711e-18	2.58335e-17
EPHB2	0.892682	9.08948e-23	1.52037e-21
SCNN1B	-0.892563	4.67883e-13	2.33954e-12
CACNA1D	-0.891999	1.15476e-14	7.01303e-14
CCN1	-0.89192	3.8617e-14	2.2053e-13
PCDH18	-0.891721	6.05172e-17	4.78729e-16
DLL4	-0.891414	1.50676e-18	1.48014e-17
DNAJC12	0.891374	5.5896e-06	1.2298e-05
GAS6	-0.891012	1.2811e-21	1.87792e-20
PODXL	-0.89082	9.19782e-19	9.30693e-18
RFLNB	-0.888675	1.77308e-37	1.95464e-35
SPN	-0.888412	1.20732e-31	6.10163e-30
RYR2	-0.888381	7.05786e-15	4.38089e-14
HCAR3	-0.887999	9.36345e-09	2.82597e-08
HKDC1	0.887585	3.55355e-14	2.04107e-13
FGFR4	-0.886378	6.53862e-24	1.24505e-22
SEC22C	-0.886164	5.91917e-38	7.24561e-36
H2AC14	0.886066	3.33118e-13	1.69765e-12
MUC4	0.885665	1.23022e-06	2.92519e-06
MUC6	0.885316	5.50507e-06	1.21276e-05
EFNA4	0.884922	7.00968e-23	1.19152e-21
SNORD28	0.884562	3.88131e-20	4.7113e-19
UTRN	-0.883311	1.04301e-36	1.02406e-34
TSPAN2	-0.883234	9.08089e-21	1.18221e-19
ETV1	-0.882907	1.03891e-13	5.61643e-13
SOX5	-0.882647	2.50675e-28	8.09157e-27
HIF3A	-0.881924	2.74787e-16	2.00084e-15
PHEX	-0.880536	1.1347e-17	9.86125e-17
RNF122	-0.880087	7.21292e-22	1.08343e-20
ERICH3	-0.879926	6.30293e-22	9.55116e-21
KIF1C	-0.879107	2.57795e-37	2.76119e-35
DEPDC1B	0.878101	8.76003e-18	7.74556e-17
TAL1	-0.87793	1.29708e-40	2.30672e-38
EFCAB10	-0.87777	6.34246e-18	5.71792e-17
FOLR1	-0.877561	8.69905e-11	3.33304e-10
CYP4F11	0.877513	3.82409e-05	7.61063e-05
SGMS2	-0.87742	1.94975e-13	1.01786e-12
JUN	-0.877419	1.96702e-18	1.9035e-17
GINS2	0.875593	1.22583e-19	1.38627e-18
MSL3P1	0.875554	8.61737e-09	2.61041e-08
MIR31HG	0.875257	3.31216e-07	8.45578e-07
SLC5A3	0.87485	4.22005e-19	4.46922e-18
ADAMTS8	-0.874781	3.69802e-42	8.20135e-40
RNF125	-0.87443	1.74682e-21	2.50985e-20
MFAP3L	-0.873808	1.59258e-18	1.55795e-17
ITGB4	0.873673	3.45029e-10	1.23841e-09
ADGRE5	-0.873184	4.10253e-25	8.8689e-24
RASIP1	-0.872723	1.6163e-37	1.79228e-35
SLC4A4	-0.872063	4.48484e-08	1.25361e-07
GATA2	-0.871894	5.4399e-31	2.51342e-29
PAICS	0.871625	3.49704e-28	1.11168e-26
KAT2B	-0.871545	3.52825e-33	2.18069e-31
DEPTOR	0.871204	5.37861e-10	1.89447e-09
OMD	-0.870775	2.24238e-08	6.47832e-08
FBLN1	-0.870511	2.3579e-16	1.73425e-15
SHC3	-0.870014	1.34605e-10	5.06576e-10
EFR3B	-0.86994	2.97609e-23	5.19948e-22
RND1	-0.869892	7.38347e-06	1.59892e-05
FLT4	-0.869188	1.63653e-34	1.20508e-32
NRXN3	-0.869129	4.05351e-11	1.62408e-10
MAGI1	-0.868693	4.276e-26	1.05645e-24
SYNM	-0.868537	1.35135e-32	7.74293e-31
SCG5	0.868265	1.43431e-11	6.06919e-11
BLNK	0.867904	3.94348e-16	2.82548e-15
PFKP	0.867704	3.39497e-15	2.18127e-14
NOS1	-0.86664	2.75417e-22	4.34104e-21
SBDS	-0.866267	9.65422e-30	3.81534e-28
ACACB	-0.865952	5.89287e-27	1.6217e-25
ANXA10	0.865578	0.000132487	0.000246667
LNX2	-0.86438	2.7955e-26	7.09258e-25
NEBL	-0.863957	2.39481e-13	1.23956e-12
BMP2	-0.863694	4.61469e-16	3.27898e-15
UCA1	0.863393	0.000225626	0.000409362
MELTF	0.862534	1.98505e-14	1.17342e-13
CEACAM7	0.862432	3.97191e-06	8.90303e-06
CAPS2	-0.861808	1.12134e-22	1.84615e-21
C1orf115	-0.860791	1.08385e-27	3.25863e-26
E2F8	0.860763	7.22545e-21	9.54499e-20
ANO6	-0.859661	1.64286e-29	6.14476e-28
PC	0.858954	4.52844e-20	5.44423e-19
PDIA4	0.8586	2.21491e-26	5.73534e-25
PTGFR	-0.858559	1.0643e-15	7.22994e-15
MDH1B	-0.857949	1.82354e-18	1.77468e-17
ANKRD36C	0.857766	8.06135e-08	2.19665e-07
CKS1B	0.857743	2.44006e-32	1.3548e-30
HMCN1	-0.857402	6.27677e-12	2.7665e-11
RASSF2	-0.856939	7.97722e-25	1.67833e-23
ALDH1A1	-0.856709	4.72433e-07	1.18539e-06
SNORD4B	0.856043	2.46219e-18	2.34181e-17
TLR10	0.855112	9.96158e-15	6.08114e-14
REP15	-0.855096	6.53183e-17	5.13904e-16
CENPA	0.85507	2.25808e-29	8.28154e-28
ARSL	0.854628	4.94204e-06	1.09448e-05
WNT7A	-0.854526	1.11467e-18	1.1171e-17
C1orf116	-0.853769	3.81111e-11	1.53184e-10
ZWINT	0.853483	7.87779e-28	2.39137e-26
LRRIQ1	-0.853244	2.99819e-15	1.93691e-14
H2AC17	0.853087	4.97838e-20	5.92846e-19
MAGI3	-0.852961	3.74695e-19	3.9861e-18
JDP2	-0.852703	1.57421e-28	5.16994e-27
DLC1	-0.852452	4.63956e-34	3.22732e-32
SLC40A1	-0.851701	4.62958e-12	2.07199e-11
CHPT1	-0.851332	7.25596e-19	7.46627e-18
CNTN1	-0.849539	1.13414e-07	3.04815e-07
CASKIN2	-0.849149	2.1429e-36	1.99979e-34
TK1	0.849026	1.30135e-24	2.69285e-23
ZYG11A	0.848959	4.07887e-16	2.91695e-15
CFTR	-0.848796	0.000107884	0.000203249
SEMA3G	-0.848781	2.62587e-23	4.62188e-22
IQCN	-0.848615	2.05708e-23	3.66869e-22
MIR142	-0.848505	6.53023e-18	5.87596e-17
ORC6	0.848271	2.77696e-26	7.05504e-25
MYRF	-0.848111	3.34615e-18	3.13354e-17
CELF2	-0.847452	1.81562e-23	3.26275e-22
DST	-0.847422	2.48719e-15	1.61643e-14
PLPP4	0.847339	2.31642e-13	1.20096e-12
KANK2	-0.84718	1.66294e-40	2.92973e-38
TFPI	-0.846971	5.54697e-09	1.71729e-08
SEPTIN10	-0.846482	3.34429e-25	7.27982e-24
FOXF1	-0.846152	9.47873e-34	6.38156e-32
GNAQ	-0.845584	3.10319e-35	2.52148e-33
STEAP2	0.845219	2.21963e-11	9.19608e-11
ETS1	-0.844889	2.60333e-28	8.38896e-27
PTGER4	-0.84469	1.74837e-34	1.27746e-32
SLC5A1	-0.844342	3.91535e-08	1.10244e-07
GCNT4	-0.844092	2.95911e-11	1.20767e-10
CLIC2	-0.843718	6.72757e-15	4.18414e-14
ADHFE1	-0.843137	3.11114e-14	1.79681e-13
STK39	0.843048	7.97584e-16	5.50944e-15
HOATZ	-0.842072	5.93907e-27	1.63203e-25
HSPB6	-0.841769	5.61484e-25	1.1987e-23
INAVA	0.841751	8.58126e-22	1.28283e-20
CCDC85A	-0.841267	1.6829e-32	9.49828e-31
ARAP2	-0.840615	5.65199e-19	5.88e-18
STX12	-0.840464	7.62944e-42	1.61598e-39
BCL6B	-0.840457	5.34403e-31	2.47519e-29
PDE3B	-0.840429	4.91977e-15	3.11217e-14
C1orf21	-0.840203	3.36106e-20	4.12227e-19
TMOD3	-0.83978	8.71357e-32	4.52505e-30
LILRA1	-0.839531	8.42228e-24	1.57756e-22
KCNJ8	-0.839403	8.68068e-26	2.06616e-24
RXRG	-0.838333	6.78565e-27	1.85386e-25
RASGEF1B	-0.838046	4.00962e-18	3.72158e-17
DNA2	0.838028	2.42995e-17	2.01084e-16
EEF1A2	0.837854	4.7327e-14	2.67756e-13
VWA3A	-0.837839	6.00855e-34	4.1188e-32
ZNF704	-0.837632	4.50932e-14	2.55809e-13
UST	-0.837561	5.93994e-14	3.31687e-13
ABHD6	-0.837252	9.08179e-29	3.09027e-27
TAMALIN	-0.837024	4.21144e-37	4.38618e-35
CDH6	-0.836851	7.03114e-10	2.44321e-09
DAW1	-0.836496	9.30638e-19	9.3966e-18
PARVA	-0.836035	2.6211e-24	5.21756e-23
ATP6V0D2	0.835831	1.01691e-05	2.16724e-05
UCHL1	0.835668	4.42357e-07	1.11378e-06
HDGFL3	-0.835658	3.0251e-20	3.72963e-19
LURAP1L	-0.835627	7.33656e-15	4.54341e-14
LONRF1	-0.835433	9.04197e-20	1.04507e-18
GIMAP2	-0.834788	2.15919e-26	5.60647e-25
ERN2	0.834414	2.9094e-10	1.05249e-09
DRC3	-0.833957	4.92009e-29	1.73834e-27
SRPX2	0.83365	8.64417e-11	3.31269e-10
PIK3R1	-0.832736	7.20705e-23	1.22286e-21
MIR99A	-0.83255	4.27198e-14	2.42929e-13
LMOD1	-0.832494	6.82498e-22	1.03005e-20
CFAP126	-0.831678	2.21705e-19	2.42672e-18
NR4A1	-0.831674	1.10652e-12	5.32931e-12
AK4	0.831307	1.80704e-21	2.58848e-20
INPP1	-0.831086	7.27622e-19	7.47896e-18
TRAK2	-0.830703	1.20559e-27	3.57899e-26
CLDN5	-0.830287	6.55609e-40	1.03856e-37
CFAP206	-0.830106	4.00624e-27	1.12305e-25
CSRP1	-0.829836	2.61309e-26	6.69286e-25
MANEAL	0.829806	8.82808e-19	8.94721e-18
FPR1	-0.829536	1.4353e-16	1.08705e-15
FLVCR2	-0.828971	1.57933e-17	1.3441e-16
EFNA5	0.828913	2.49351e-08	7.17088e-08
WFDC1	-0.828675	3.98281e-26	9.85302e-25
SLC6A14	-0.828134	0.00212152	0.00340799
ABLIM3	-0.828075	1.46339e-16	1.10789e-15
CIT	0.827881	4.2098e-12	1.8904e-11
MT1E	-0.827376	5.14718e-12	2.29493e-11
EPHX3	0.826914	7.99994e-12	3.48364e-11
TM4SF4	0.826379	0.000864494	0.00145687
ARHGAP24	-0.826083	2.18587e-17	1.81801e-16
CPM	-0.825972	1.32301e-07	3.52858e-07
MAP7D2	0.825853	1.67687e-09	5.55451e-09
DMD	-0.825823	2.21492e-22	3.54143e-21
OSBPL6	-0.825328	7.62389e-21	1.00572e-19
RND3	-0.824901	3.05499e-14	1.76709e-13
CC2D2A	-0.824469	8.76536e-26	2.08368e-24
ATIC	0.823916	8.48696e-33	5.07795e-31
NAALADL2	0.823726	4.01191e-09	1.26406e-08
MUSK	-0.82324	9.8816e-24	1.82805e-22
POLQ	0.823148	4.52081e-28	1.42273e-26
MYO1C	-0.822993	2.84536e-31	1.37181e-29
HACD1	-0.822582	8.64804e-23	1.45168e-21
IFT57	-0.820811	1.41349e-13	7.49741e-13
CAMK2N1	-0.82058	1.35766e-13	7.22564e-13
IL1A	-0.820292	9.15832e-07	2.2148e-06
ANK2	-0.820135	6.58178e-15	4.1043e-14
GSDMB	0.819896	1.17338e-12	5.6312e-12
ECM2	-0.819786	4.26676e-23	7.33875e-22
ZNF215	0.819602	2.33558e-09	7.58972e-09
PBX1	-0.819483	2.38008e-20	2.95761e-19
CYRIA	-0.818981	2.92996e-18	2.76717e-17
BAALC	-0.818345	1.63912e-16	1.233e-15
SFXN1	0.818322	5.6949e-27	1.56951e-25
CDC14A	-0.818313	2.06412e-26	5.37441e-25
ACTN2	-0.818136	5.80706e-38	7.19422e-36
RGS13	-0.816926	3.10584e-15	2.00165e-14
MEIS2	-0.816709	1.31971e-22	2.1558e-21
ERO1A	0.816003	1.97081e-16	1.46613e-15
SIK2	-0.815823	1.42444e-25	3.27464e-24
LIMD1	-0.815795	3.35305e-30	1.37709e-28
DNAH6	-0.815772	4.5241e-29	1.61829e-27
ADCY9	-0.814854	1.07311e-25	2.51431e-24
CILP	0.814468	4.37596e-08	1.22554e-07
MMP14	0.814257	1.84221e-19	2.04279e-18
WNT2B	-0.814124	1.08632e-29	4.24664e-28
MAK	-0.814107	1.03097e-19	1.17645e-18
ZNF521	-0.813434	1.53227e-13	8.08871e-13
MAPK4	-0.813389	2.28743e-11	9.46035e-11
SIRPB1	-0.812863	1.38257e-14	8.34276e-14
STOM	-0.812663	8.47673e-29	2.90009e-27
TNS2	-0.81265	4.81605e-30	1.94823e-28
PLK4	0.812123	1.10195e-19	1.25289e-18
VNN3P	-0.811583	4.95789e-10	1.75316e-09
CFAP276	-0.811337	2.27741e-20	2.83938e-19
DIO2	0.811079	7.54941e-13	3.69161e-12
CLSPN	0.810916	7.06734e-23	1.20024e-21
PTPRH	0.810751	2.09884e-18	2.02484e-17
EPB41L3	-0.810131	9.86207e-19	9.92579e-18
CKS2	0.808653	7.32179e-14	4.02987e-13
PLBD1	-0.807881	2.51897e-09	8.14916e-09
TEKT1	-0.807598	4.37467e-30	1.77348e-28
KRT6B	0.806477	9.32978e-09	2.81673e-08
KHDC4	0.806458	5.05617e-29	1.7803e-27
ALDH18A1	0.805662	8.87598e-26	2.10732e-24
PHLDA2	0.805655	5.60797e-34	3.87237e-32
VLDLR	-0.805497	2.25837e-10	8.28421e-10
RBP2	-0.805095	3.40663e-15	2.18802e-14
CCN4	0.804907	2.5178e-18	2.39229e-17
TMEM184A	0.804632	4.13632e-31	1.94934e-29
CTDSPL	-0.804548	1.29991e-24	2.69281e-23
ARHGAP11B	0.804247	9.41063e-24	1.74778e-22
BMP8A	0.804154	4.52067e-15	2.8703e-14
APOE	0.803599	7.95954e-13	3.88618e-12
LAYN	-0.802483	1.9596e-21	2.79217e-20
PRKCZ	-0.802304	6.30224e-16	4.40013e-15
ARL13B	-0.801991	1.01282e-25	2.38062e-24
VSIR	-0.801884	3.78969e-40	6.37852e-38
GRHL1	0.801632	3.72741e-09	1.17915e-08
MCAM	-0.80147	7.53584e-14	4.13801e-13
CACNG4	-0.80131	8.22688e-13	4.00736e-12
HMGA1	0.801214	2.40197e-25	5.33328e-24
DNAI3	-0.801081	8.80969e-25	1.84319e-23
VSNL1	-0.80036	1.32148e-09	4.44286e-09
TNFRSF9	0.800349	2.88662e-13	1.48029e-12
SNORD78	0.799972	3.95683e-13	1.99546e-12
PTPRG	-0.799847	2.39995e-14	1.40371e-13
NRIP3	0.799689	8.04188e-08	2.19198e-07
GFUS	0.798352	4.76549e-18	4.37363e-17
PIFO	-0.798104	3.23162e-18	3.03081e-17
ID3	-0.797654	2.49687e-15	1.62193e-14
MMP19	-0.797368	2.241e-11	9.28056e-11
CCDC102B	-0.797316	4.1599e-14	2.36985e-13
TM4SF18	-0.796823	1.36791e-06	3.23504e-06
H2AC21	0.796629	3.77761e-17	3.06023e-16
SLC11A1	-0.796585	1.92732e-09	6.334e-09
CNN1	-0.796203	9.13856e-18	8.06512e-17
ZFPM2	-0.796067	2.69967e-16	1.96796e-15
TJP2	-0.795962	1.07369e-25	2.51431e-24
LIPN	-0.795134	3.89355e-11	1.56397e-10
TNC	0.794846	1.00843e-06	2.42752e-06
AK1	-0.794792	3.80488e-28	1.20548e-26
NLN	0.794684	2.01e-20	2.52267e-19
COBL	-0.794405	2.51239e-12	1.161e-11
SNORA21	0.794067	3.49154e-18	3.2616e-17
STX2	-0.794014	2.79723e-23	4.90061e-22
EIF4EBP1	0.794009	2.02729e-21	2.88341e-20
ALOX5	-0.79392	9.32766e-19	9.41305e-18
ICAM4	-0.793893	2.31986e-09	7.54452e-09
ARFGEF3	-0.792905	2.85429e-13	1.46611e-12
TLCD1	0.792193	3.70187e-20	4.51092e-19
NFKBIA	-0.792184	2.1729e-18	2.092e-17
NPY1R	-0.792178	1.3585e-09	4.56003e-09
TESC	0.791804	2.62981e-08	7.54559e-08
MTURN	-0.790472	1.47856e-18	1.45472e-17
PKNOX2	-0.790345	1.47785e-43	4.15806e-41
EGR1	-0.790119	3.70631e-10	1.32551e-09
RAB23	-0.789893	1.44524e-18	1.42434e-17
FANCD2	0.789885	7.13679e-28	2.18402e-26
ENO1	0.789747	2.9469e-34	2.0963e-32
PKHD1	0.789479	1.63472e-07	4.30573e-07
ATAD2	0.788705	1.3575e-18	1.34332e-17
GFRA3	0.78838	1.34867e-05	2.83085e-05
STEAP3	0.787975	4.2748e-20	5.14915e-19
BTG2	-0.787933	2.16194e-18	2.08251e-17
NEO1	-0.78767	2.47351e-14	1.44494e-13
QPCT	0.786878	2.78352e-05	5.6429e-05
SLCO5A1	0.786733	1.96722e-13	1.02639e-12
LPAR3	-0.786035	2.25328e-09	7.34888e-09
STARD4	-0.785898	1.95374e-14	1.15636e-13
TMEM140	-0.785772	1.40536e-21	2.0505e-20
MAD2L1	0.785392	1.08183e-22	1.78735e-21
SNORD75	0.784401	2.8608e-13	1.46905e-12
CRBN	-0.784339	2.83408e-39	4.2401e-37
CDCA8	0.783724	1.56524e-29	5.87777e-28
NRK	0.783593	1.00619e-05	2.14542e-05
GUCY1B2	0.783385	8.29579e-07	2.01812e-06
TRIM2	0.783078	2.93962e-10	1.06199e-09
CORO2B	-0.782919	1.33671e-30	5.87375e-29
IGKV1D-8	0.782119	1.96865e-09	6.45859e-09
DSG2	0.7819	2.26636e-11	9.37735e-11
CDKL5	-0.781853	4.92363e-20	5.86696e-19
ANKS1A	-0.781585	4.78596e-37	4.90327e-35
SAMD5	-0.781003	9.98866e-17	7.69184e-16
SLC44A2	-0.780819	5.12486e-26	1.25629e-24
SPAG4	0.780301	2.97996e-23	5.20141e-22
MUC20	0.779955	1.7085e-09	5.64637e-09
PAK1	0.779875	4.70277e-25	1.009e-23
NT5E	0.77979	9.76749e-06	2.08572e-05
SPTAN1	-0.779252	1.19778e-35	1.04534e-33
KANSL1L	-0.779251	2.37075e-26	6.12862e-25
CDH17	0.778802	3.81215e-05	7.58847e-05
AK7	-0.77875	2.16665e-25	4.86232e-24
SHANK3	-0.778564	2.39899e-42	5.4486e-40
SNORD44	0.777962	9.30407e-15	5.70192e-14
NFIL3	-0.777961	1.23671e-12	5.92155e-12
ARMCX1	-0.77758	7.5871e-23	1.28043e-21
CIP2A	0.776859	7.2739e-19	7.47896e-18
H3C10	0.776448	5.04794e-14	2.84565e-13
TLR3	-0.775163	4.93845e-12	2.20499e-11
MCC	-0.775162	2.35744e-19	2.57028e-18
PDZRN3	-0.774667	3.86957e-15	2.47188e-14
SNORA65	0.774561	1.13509e-09	3.8471e-09
UBL3	-0.774417	8.5538e-27	2.31345e-25
SORT1	-0.773854	3.2137e-16	2.32558e-15
B3GALT2	-0.773842	1.94786e-11	8.13448e-11
AREG	-0.773349	9.93598e-05	0.000188055
FNDC1	0.77334	3.53288e-09	1.12118e-08
MGP	-0.773033	7.86178e-12	3.42585e-11
PLXNA2	-0.772284	2.42864e-14	1.42004e-13
IBSP	0.772256	7.13025e-09	2.1806e-08
ATP6V1C2	0.772245	4.25313e-05	8.40945e-05
PTPN13	-0.772069	2.04389e-08	5.93125e-08
CASZ1	-0.771247	9.11771e-20	1.05253e-18
DSEL	-0.770977	7.99038e-08	2.17991e-07
KCNAB1	-0.770665	1.98406e-15	1.3041e-14
APOLD1	-0.770038	1.30124e-14	7.8671e-14
BMPR1A	-0.769916	2.42485e-30	1.01806e-28
H2BC4	0.769875	5.28728e-14	2.97524e-13
TUBB6	-0.769862	3.71741e-37	3.89316e-35
CLDN1	0.769824	3.38051e-05	6.77665e-05
KCNE4	0.769322	2.86834e-05	5.80219e-05
TENT5B	-0.769153	4.2988e-27	1.19877e-25
SLC1A4	0.768611	3.94339e-21	5.41814e-20
SALL4	0.768547	1.52145e-21	2.20961e-20
OSBPL11	-0.768452	1.24421e-29	4.75754e-28
SEZ6L2	0.767894	3.46105e-12	1.5695e-11
ADIPOR2	-0.76718	2.55898e-26	6.57211e-25
RNF43	0.766756	2.36489e-11	9.75291e-11
TNFAIP3	-0.766361	2.83066e-13	1.45476e-12
UBE2C	0.766251	2.98562e-19	3.21244e-18
CCDC167	0.766112	2.42143e-26	6.24437e-25
RRM2	0.766033	2.0768e-29	7.66141e-28
TDRKH	0.764584	5.2726e-24	1.01422e-22
PDE4D	-0.764577	8.63853e-12	3.74873e-11
BPIFA1	0.764507	0.00298395	0.00469222
CLEC12A	-0.764268	3.11308e-14	1.79739e-13
PLA2G4A	0.764229	4.74502e-05	9.32966e-05
MROH6	0.764001	1.31154e-21	1.91807e-20
WDR38	-0.763383	4.62427e-25	9.93981e-24
BNC2	-0.763069	8.7839e-24	1.63784e-22
CYP3A5	-0.763066	4.96832e-07	1.2438e-06
XPR1	0.762901	5.33933e-12	2.37442e-11
RFC4	0.761559	7.80696e-23	1.31518e-21
PACRG	-0.761163	2.24855e-27	6.47136e-26
SMC1B	0.761009	8.17104e-07	1.98982e-06
HPCAL1	-0.760679	2.5463e-26	6.54846e-25
INHBA	-0.760639	3.06105e-08	8.71554e-08
PMP22	-0.75991	7.49052e-20	8.75411e-19
NECTIN3	-0.75991	4.09712e-11	1.6412e-10
HP	-0.759843	0.0321161	0.0434025
TNFAIP1	-0.759816	9.3583e-29	3.17862e-27
RAB25	0.759659	1.75584e-10	6.5182e-10
POSTN	0.758721	5.01136e-05	9.82518e-05
LBH	-0.758382	5.91373e-13	2.92982e-12
CD27	0.758112	2.37672e-16	1.74741e-15
CD244	-0.757754	2.63697e-19	2.85359e-18
PMAIP1	0.757511	5.48422e-08	1.51989e-07
HEY2	-0.757302	5.95457e-17	4.71637e-16
LSAMP	-0.757218	1.97796e-17	1.65277e-16
BEX4	-0.756407	9.16334e-16	6.28596e-15
CADM1	-0.756337	9.53231e-12	4.11481e-11
IRAK3	-0.756157	9.55868e-08	2.5856e-07
SPRY2	-0.755929	4.20583e-16	3.00432e-15
SCUBE1	-0.755867	8.07747e-31	3.66912e-29
CBLC	0.7552	6.35341e-24	1.21117e-22
ALOX5AP	-0.755115	1.89895e-15	1.25121e-14
TLR8	-0.755027	1.08834e-16	8.36031e-16
HMGA2	0.755014	1.90031e-08	5.53931e-08
SERPING1	-0.754918	5.49507e-18	4.99458e-17
SMCO3	-0.75481	6.06011e-23	1.03384e-21
SIX4	0.754664	5.17848e-18	4.72734e-17
ADRB1	-0.753872	5.80804e-28	1.80078e-26
GCLC	0.753717	0.000133164	0.000247879
MFAP2	0.753589	1.04283e-17	9.10535e-17
PDGFB	-0.753524	4.79969e-29	1.70073e-27
TMED9	0.753415	1.25256e-29	4.77011e-28
COX7A1	-0.75296	1.9214e-33	1.23198e-31
TMEM139	-0.752827	1.69977e-21	2.44972e-20
HTRA4	0.75268	2.524e-15	1.63843e-14
NFIA	-0.75257	8.06534e-11	3.10285e-10
KATNAL1	-0.751604	1.94314e-21	2.77081e-20
PTGES	0.751441	1.94816e-10	7.19389e-10
TM6SF1	-0.751437	1.19454e-16	9.13521e-16
GNG4	0.7511	7.2411e-08	1.98462e-07
GNA14	-0.750646	4.19207e-08	1.17684e-07
GNG2	-0.749747	4.44755e-29	1.59393e-27
NXPE3	-0.749618	1.84117e-19	2.04279e-18
SORD	0.749543	1.52497e-14	9.16101e-14
PLK2	-0.749223	2.37637e-07	6.15511e-07
PDPN	-0.749057	2.98145e-19	3.20978e-18
CD69	-0.74899	6.92137e-10	2.40684e-09
CITED2	-0.748796	2.27945e-18	2.18122e-17
S100A4	-0.748795	3.57615e-11	1.44263e-10
EFHB	-0.748174	2.43031e-24	4.84802e-23
DNAJC18	-0.747919	1.72788e-34	1.2674e-32
NFYB	-0.747589	6.46544e-27	1.77151e-25
RDX	-0.74758	2.60641e-25	5.76008e-24
TTC29	-0.747471	1.71349e-19	1.91263e-18
TTYH3	0.747121	5.26957e-26	1.28841e-24
MYBPC1	0.74696	0.000119705	0.000224221
CRY1	-0.74682	3.64972e-16	2.62399e-15
PREX1	-0.746687	1.05976e-23	1.94904e-22
HOMER1	-0.746184	6.77018e-12	2.97058e-11
ERV3-1	0.746105	3.83524e-07	9.7326e-07
CHRM3	-0.746035	3.01183e-10	1.08683e-09
LRP8	0.745669	1.93362e-16	1.44017e-15
SPTSSB	0.745658	1.25437e-05	2.64231e-05
JUND	-0.745628	3.06451e-31	1.46879e-29
TMOD2	-0.744654	1.01929e-19	1.16523e-18
PRTG	-0.744596	3.91331e-11	1.57124e-10
CTSK	0.744366	3.80512e-10	1.35904e-09
KLF11	-0.744292	2.69809e-27	7.67144e-26
NETO1	0.74419	2.39522e-08	6.89979e-08
SLC25A25	-0.744122	4.40091e-17	3.53329e-16
SNORD45C	0.743775	1.52859e-18	1.50003e-17
AURKB	0.743583	1.53562e-33	1.00166e-31
ABCB1	-0.743568	6.77889e-12	2.97322e-11
ULK2	-0.743468	1.73949e-28	5.68304e-27
ARMC2	-0.743337	3.47873e-33	2.16428e-31
JAML	-0.74303	2.58376e-19	2.79813e-18
DGKE	-0.742171	1.61717e-14	9.68093e-14
PRELP	-0.742059	3.13182e-13	1.59865e-12
ASB14	-0.741945	7.06234e-27	1.9211e-25
TDRD5	0.741833	7.08999e-07	1.73906e-06
PRAME	0.741808	5.01517e-07	1.25452e-06
SH2D3C	-0.741738	1.1094e-38	1.50455e-36
PLOD2	0.741463	8.40372e-11	3.22513e-10
CSF3R	-0.741461	3.20019e-08	9.09572e-08
SSBP2	-0.741428	1.31511e-13	7.01304e-13
SULT1B1	-0.741397	2.03619e-09	6.6674e-09
XKRX	0.741274	0.000413403	0.000726287
HYAL2	-0.740954	1.33948e-27	3.96398e-26
TSKU	0.740906	1.26508e-12	6.04514e-12
ZNF597	-0.740858	3.20266e-16	2.31849e-15
PRR11	0.740658	2.0006e-19	2.20545e-18
STEAP4	-0.740047	4.31824e-06	9.6335e-06
SERINC1	-0.739841	4.37429e-31	2.05124e-29
H1-0	0.739625	3.26442e-17	2.66743e-16
CDC25C	0.739539	9.32605e-24	1.73378e-22
SLC25A10	0.739474	1.04426e-22	1.73134e-21
ARHGAP18	-0.739441	2.06213e-23	3.67422e-22
ARL6	-0.739254	1.36115e-25	3.14448e-24
LPCAT3	-0.738474	2.13096e-15	1.39579e-14
PAEP	0.738102	0.000565515	0.000978029
AARD	-0.73745	2.12548e-14	1.25094e-13
DPP10	0.73728	1.77656e-05	3.68588e-05
PCDH9	-0.737206	2.23648e-08	6.46227e-08
HAS2	-0.73659	1.49836e-06	3.52848e-06
WDHD1	0.73606	2.88563e-17	2.37231e-16
GEN1	0.735367	7.98602e-17	6.22857e-16
SPATA18	-0.73499	4.51352e-13	2.25988e-12
ZNF423	-0.734875	1.22216e-31	6.16015e-30
PTGS2	-0.734766	0.000339253	0.000602133
SELPLG	-0.734641	1.39283e-27	4.11539e-26
ATAD5	0.733666	1.29927e-20	1.65714e-19
KIF15	0.733553	2.67385e-19	2.89018e-18
ENC1	0.733313	4.9333e-10	1.74479e-09
PER1	-0.7331	1.49344e-14	8.98589e-14
CA5B	-0.733043	2.75831e-24	5.47336e-23
FGR	-0.73254	3.70276e-21	5.09866e-20
SEMA4B	0.73186	9.82327e-15	6.00255e-14
SLFN13	0.731844	9.0103e-12	3.90647e-11
FANCI	0.73156	4.67612e-20	5.60392e-19
DNAAF1	-0.731161	4.94445e-24	9.54998e-23
BMX	-0.730904	1.36491e-10	5.13263e-10
SATB1	-0.730094	3.39756e-13	1.72914e-12
HTR3A	0.729985	2.69796e-12	1.24077e-11
CEMIP2	-0.729906	8.05158e-17	6.2771e-16
MSI2	0.72951	3.89043e-22	6.04106e-21
GPIHBP1	-0.728461	2.79149e-33	1.75994e-31
HGF	-0.728339	9.78169e-13	4.7305e-12
LIMK1	0.728255	1.02788e-23	1.89409e-22
H3C8	0.728141	1.8266e-16	1.3655e-15
AKAP6	-0.727957	3.17621e-14	1.83271e-13
JPT1	0.727943	3.62042e-17	2.94048e-16
LGI2	0.727792	1.72939e-09	5.71341e-09
PABPC1L	0.72771	8.41442e-25	1.7625e-23
SAMHD1	-0.727561	3.6191e-23	6.26301e-22
MYO1B	-0.727431	5.50996e-21	7.39803e-20
PDCD1LG2	-0.72716	8.31504e-14	4.54076e-13
MYO9A	-0.727152	1.29286e-26	3.44233e-25
PPP2R2C	0.727099	6.68439e-09	2.05124e-08
MIR24-2	-0.726734	4.74052e-08	1.32136e-07
STX1A	0.726371	1.4035e-23	2.55874e-22
DCDC1	-0.726296	1.14451e-27	3.4192e-26
SNORA16B	-0.726199	5.45869e-12	2.42236e-11
IFIT2	-0.725772	1.39878e-10	5.25475e-10
ZNF677	-0.725688	2.32667e-25	5.1844e-24
H2BC11	0.725515	1.61295e-16	1.21428e-15
ZNF280B	0.725246	8.04043e-18	7.13943e-17
COL5A2	0.725121	6.34979e-13	3.13515e-12
DIXDC1	-0.724419	1.80442e-25	4.09821e-24
PPAT	0.724371	2.508e-20	3.11246e-19
CCDC198	0.724197	1.93651e-06	4.51182e-06
UQCC2	0.724149	2.65394e-17	2.19139e-16
SPART	-0.72361	1.28708e-20	1.6427e-19
TNFSF10	-0.723437	2.07628e-11	8.64591e-11
MFNG	-0.723302	3.84935e-32	2.0792e-30
CALHM5	-0.723099	1.54418e-14	9.26524e-14
SNORD116-26	-0.723034	1.61003e-13	8.4802e-13
GGTLC1	-0.721717	5.70143e-11	2.24285e-10
TFF2	0.721592	8.18211e-07	1.99175e-06
PODNL1	0.721504	2.59593e-15	1.68396e-14
ARMC3	-0.721417	1.72615e-17	1.45787e-16
PCDH7	0.721294	5.24329e-10	1.84889e-09
GGTA1	-0.721211	6.70727e-12	2.94455e-11
EIF4E3	-0.720065	8.86086e-20	1.02476e-18
ASF1B	0.720003	1.37397e-17	1.18107e-16
BEND7	-0.719838	3.08882e-19	3.31968e-18
DNAI7	-0.719712	1.73594e-22	2.80172e-21
DUXAP9	0.719596	2.01052e-14	1.18661e-13
BCO1	0.719383	1.66252e-07	4.37589e-07
VIP	-0.718287	1.32277e-31	6.59673e-30
RNF152	-0.718066	8.92103e-19	9.03656e-18
LTF	0.717852	0.000468411	0.000818351
TARP	-0.717844	2.95067e-06	6.73729e-06
GBAP1	0.717532	1.3121e-13	7.00095e-13
KRT15	0.717456	6.33242e-06	1.38339e-05
AAMDC	-0.717343	1.07347e-23	1.97231e-22
CCN2	-0.717236	1.50594e-11	6.36084e-11
STEAP1B	0.716834	1.013e-09	3.4513e-09
MNDA	-0.716816	7.93247e-19	8.12249e-18
KLHDC1	-0.716758	1.07351e-21	1.58844e-20
KCNQ5	0.71673	8.9939e-07	2.17755e-06
SLC16A9	0.716329	0.000188909	0.000346042
VIL1	0.715987	8.38863e-07	2.03886e-06
CCDC69	-0.71589	6.96755e-18	6.23968e-17
TMEM74B	-0.714221	9.52764e-26	2.2507e-24
CDCA5	0.713978	1.55014e-23	2.81249e-22
EPB41L4A	-0.713381	3.01262e-13	1.54156e-12
CEBPD	-0.713359	3.41391e-17	2.78114e-16
KIFC1	0.713207	1.75519e-25	3.99119e-24
METTL24	-0.712901	4.01528e-16	2.87475e-15
GLT1D1	-0.71254	9.60181e-10	3.28338e-09
CCNE1	0.712371	6.73534e-16	4.69035e-15
SLC17A9	0.712085	2.21972e-20	2.76929e-19
SSH2	-0.711885	2.93744e-26	7.41281e-25
POU2AF1	0.711552	1.99333e-23	3.56173e-22
CREB5	-0.711485	7.06299e-10	2.45292e-09
GMPR	-0.711274	1.51325e-10	5.65996e-10
ADAM32	-0.711248	1.79372e-16	1.34234e-15
PRSS12	-0.71075	2.91779e-08	8.33005e-08
FBXO8	-0.710521	1.45356e-37	1.62136e-35
MAL	-0.710327	5.87331e-20	6.93286e-19
FXYD1	-0.709377	1.42828e-35	1.22384e-33
VWA3B	-0.709303	4.06625e-18	3.768e-17
WFDC3	0.708908	4.21356e-25	9.08809e-24
AASS	-0.708761	7.56443e-11	2.92687e-10
ZNF667-AS1	-0.708753	2.07417e-06	4.81412e-06
KRTCAP2	0.708687	5.69582e-22	8.6893e-21
SDR16C5	-0.708586	2.95806e-06	6.75335e-06
MAP7D3	-0.708198	7.67441e-21	1.01097e-19
VTCN1	0.707831	2.64745e-05	5.37849e-05
CLEC6A	-0.707791	1.0642e-06	2.55232e-06
SDS	0.707302	7.65243e-10	2.64835e-09
C1QB	-0.706903	3.80678e-11	1.53075e-10
TMEM176A	0.706605	3.50092e-10	1.25587e-09
CPAMD8	-0.706474	1.43337e-17	1.22656e-16
KLHL4	-0.706351	1.55814e-09	5.1849e-09
H2BC17	0.706299	1.33375e-20	1.69653e-19
ABCA4	0.705796	8.52226e-08	2.31687e-07
FGF11	0.705695	1.98939e-19	2.19439e-18
SCN4B	-0.705137	8.88905e-31	3.99922e-29
CRIP2	-0.705061	7.57338e-11	2.92973e-10
MT1A	-0.704872	1.33247e-07	3.55182e-07
SERPINI2	-0.704829	1.80698e-21	2.58848e-20
ARRDC2	-0.704711	2.54801e-15	1.65345e-14
TMED3	0.704357	6.03169e-27	1.65507e-25
ZC3H12C	-0.703827	6.9706e-13	3.41839e-12
FGD4	-0.70379	7.3217e-16	5.07245e-15
ROS1	-0.703556	0.000122254	0.000228541
VNN2	-0.702794	4.65153e-07	1.16821e-06
SYT11	-0.702642	5.04322e-20	5.99431e-19
EGFL6	-0.702393	4.08561e-12	1.8377e-11
FAM30A	0.702254	1.34842e-21	1.97047e-20
LGALS4	0.701836	3.19187e-05	6.41744e-05
CARD16	-0.701702	6.3804e-17	5.0283e-16
PIM2	0.701648	2.42449e-10	8.85393e-10
SLC7A7	-0.701621	1.79049e-15	1.18764e-14
ENPP2	-0.701614	1.65743e-07	4.36371e-07
ADAM8	0.70157	3.10305e-21	4.30431e-20
IFITM10	0.701325	1.05056e-08	3.1495e-08
TRPV2	-0.701226	1.81434e-29	6.77269e-28
CCND2	-0.700913	1.84894e-15	1.22253e-14
PPM1D	-0.700854	8.50769e-30	3.38351e-28
CFAP54	-0.700565	6.27665e-12	2.7665e-11
PAX9	0.700253	7.82715e-10	2.70435e-09
PEAR1	-0.699576	2.93207e-27	8.32417e-26
H2AC12	0.699545	2.76734e-17	2.28003e-16
RPL21P44	-0.698466	1.4037e-25	3.2309e-24
TUBB1	-0.698392	1.87957e-25	4.25863e-24
SLC14A1	-0.69838	2.30254e-08	6.64296e-08
HPS5	-0.698202	1.70925e-27	4.97239e-26
MVB12B	-0.697924	3.14913e-24	6.21614e-23
DUSP4	0.697882	2.9093e-11	1.18888e-10
GFRA2	-0.697713	6.70881e-17	5.2651e-16
CA9	0.696652	6.92291e-08	1.90072e-07
PLD5	0.696648	2.65241e-08	7.60697e-08
SUGCT	0.696397	1.15209e-16	8.8285e-16
AGMAT	0.696069	7.4528e-29	2.56842e-27
CYB5A	-0.695849	3.13508e-13	1.59987e-12
RASAL2	-0.695793	3.81674e-18	3.5513e-17
HYDIN	-0.695721	3.54078e-15	2.27032e-14
MIR27A	-0.695537	3.61344e-10	1.29401e-09
FGL1	0.695412	0.00172016	0.00279734
SPC25	0.69538	9.81482e-17	7.57344e-16
ALOX15	-0.695359	8.86908e-11	3.39474e-10
ECM1	0.69535	6.32828e-08	1.74305e-07
IL31RA	0.694968	1.47385e-05	3.08089e-05
OVOL1	0.694855	4.5771e-21	6.22981e-20
KRTCAP3	0.69468	2.67679e-26	6.83741e-25
THRB	-0.694521	8.45452e-16	5.82515e-15
TMEM245	-0.694514	5.46811e-20	6.47076e-19
PAFAH1B3	0.694501	2.90528e-29	1.05322e-27
PRXL2C	-0.694491	3.15433e-18	2.96464e-17
IGFBP3	0.694253	4.94787e-09	1.54552e-08
ZNF426	-0.693746	1.97449e-19	2.17922e-18
MCM2	0.693242	1.25483e-31	6.30793e-30
NINJ2-AS1	-0.692958	8.00339e-14	4.38199e-13
STXBP1	-0.692924	1.47421e-12	6.9913e-12
GALNT6	0.6929	1.37469e-08	4.06308e-08
IDH1	0.692657	4.22465e-13	2.12257e-12
KCTD3	-0.692436	4.96352e-14	2.80142e-13
QDPR	-0.692292	2.09946e-20	2.62795e-19
GAD1	0.692167	8.67395e-09	2.62671e-08
IFIT3	-0.692162	5.03607e-10	1.77948e-09
PABIR1	-0.6921	2.69263e-27	7.66748e-26
RIPOR1	-0.692059	2.76637e-29	1.00479e-27
DHFR	0.691986	2.93846e-16	2.13213e-15
MID1	-0.691807	3.14557e-08	8.94375e-08
TTC28	-0.691763	2.23567e-19	2.44458e-18
CDKN2A	0.691707	8.89847e-10	3.05269e-09
SLC46A2	-0.691099	9.93429e-10	3.38952e-09
CTNND2	-0.691056	7.61324e-08	2.08116e-07
DNAH7	-0.690359	9.99843e-20	1.14485e-18
PHLPP2	-0.69035	2.04531e-19	2.2508e-18
SPOCK1	0.690109	1.73291e-12	8.16269e-12
COL4A3	-0.689452	1.1133e-14	6.77429e-14
ITPRID1	0.689348	0.000608163	0.00104689
NFIX	-0.689304	3.7983e-18	3.53588e-17
HOXA2	-0.689208	2.01974e-12	9.44532e-12
LRP2BP	-0.688981	1.91897e-24	3.87723e-23
DHCR24	-0.688968	2.08875e-13	1.08651e-12
TBX2	-0.688775	1.78129e-34	1.29649e-32
P2RY6	0.68869	1.12706e-12	5.42271e-12
NCAPG2	0.688569	4.22086e-17	3.40614e-16
SFRP2	0.688241	0.000540005	0.000936145
C8orf34	-0.688011	1.19167e-12	5.71606e-12
TPPP	-0.687795	1.52218e-23	2.76442e-22
MAPK10	-0.687488	3.62279e-08	1.02389e-07
DPP4	0.687226	0.000257055	0.00046322
LDLRAD1	-0.686939	5.81143e-18	5.26942e-17
MAP3K19	-0.686627	6.39848e-22	9.68817e-21
TXNDC17	0.686367	2.9613e-13	1.51777e-12
SCARNA22	0.68624	7.06429e-09	2.16148e-08
KIF23	0.686224	1.48662e-16	1.12412e-15
PLA2G4E	0.686032	1.25215e-08	3.72072e-08
RIN2	-0.685819	4.81685e-22	7.41851e-21
C6orf120	-0.685558	1.13351e-26	3.03088e-25
RAD51	0.685493	7.06222e-22	1.06303e-20
LAMA2	-0.685332	5.55355e-14	3.11392e-13
NHS	0.685265	5.55297e-21	7.43459e-20
HOXA4	-0.685243	2.22359e-25	4.97235e-24
SLC31A2	-0.684524	4.26782e-17	3.44109e-16
WWTR1	-0.684074	4.16972e-15	2.65642e-14
BAIAP2L1	0.683991	4.49872e-13	2.25306e-12
RAB8B	-0.683538	1.18488e-32	6.85158e-31
PKIA	-0.683477	1.91857e-17	1.60671e-16
GSTM3	-0.683318	3.02681e-06	6.89945e-06
C21orf91	-0.683172	1.07214e-15	7.2806e-15
RSPO2	-0.68312	4.08364e-24	7.97727e-23
CDKN2B	-0.683038	1.89772e-17	1.58995e-16
SLC1A3	0.683011	8.90037e-07	2.15629e-06
SPEF2	-0.682684	4.88342e-16	3.4595e-15
ALG3	0.682489	5.19388e-26	1.27156e-24
CDK6	-0.682299	5.08866e-10	1.79738e-09
ABCB6	0.682245	1.1296e-13	6.07879e-13
SDC2	-0.681382	1.0394e-09	3.53615e-09
LRRC15	0.681237	7.21686e-11	2.79986e-10
CCNE2	0.681179	1.44991e-08	4.27402e-08
KLF10	-0.680998	1.6845e-17	1.42781e-16
PLEKHM3	-0.680761	1.457e-22	2.3698e-21
ODAM	-0.680334	1.69253e-14	1.01032e-13
DIAPH2	-0.679618	9.49272e-14	5.15549e-13
NRG3	-0.679203	2.11372e-13	1.09859e-12
EFEMP2	-0.679143	9.87393e-21	1.28015e-19
BAAT	0.679093	1.41687e-05	2.96672e-05
PARPBP	0.679012	1.4004e-16	1.06191e-15
COL6A3	0.678681	5.53194e-09	1.71377e-08
DNAH9	-0.678448	7.1575e-25	1.51093e-23
MASP1	-0.67838	5.65803e-23	9.67872e-22
EBF1	-0.678197	1.26166e-13	6.74517e-13
AOC1	0.678143	1.99916e-10	7.37644e-10
PMM1	-0.678021	4.82794e-19	5.07028e-18
MICU3	-0.678013	4.86919e-16	3.45332e-15
AP1S1	0.677874	1.29157e-25	2.99475e-24
MLF1	-0.677578	2.33786e-11	9.64566e-11
GJC1	-0.677414	4.04029e-13	2.03537e-12
NEK7	-0.677359	3.05845e-21	4.2487e-20
SNX1	-0.677277	3.93696e-33	2.41745e-31
RAVER2	-0.677055	1.74886e-13	9.17811e-13
NR4A2	-0.677014	7.26631e-06	1.57536e-05
VAV3	-0.676827	7.74673e-15	4.78329e-14
HDHD3	0.676264	1.20258e-20	1.54426e-19
MRAS	-0.676086	1.39653e-27	4.11986e-26
SYTL2	0.674521	2.47918e-09	8.02454e-09
RGS1	0.674468	9.66069e-08	2.61095e-07
ODAD2	-0.674438	3.79922e-20	4.62357e-19
NEK3	-0.674436	1.75964e-15	1.16881e-14
DPH3	-0.674235	3.95202e-26	9.80256e-25
TLE4	-0.674005	3.30734e-18	3.10028e-17
MT1JP	-0.673545	4.23654e-10	1.50691e-09
SCIMP	-0.67343	1.16423e-12	5.59012e-12
LILRB4	0.672896	7.71425e-11	2.97872e-10
CFAP299	-0.672711	1.0104e-23	1.86736e-22
CDHR2	0.672677	3.19376e-09	1.01853e-08
FANCA	0.672561	2.54483e-31	1.23007e-29
CYP39A1	-0.671854	1.79853e-10	6.66483e-10
TBC1D2	-0.670875	9.26948e-13	4.49085e-12
CARD11	0.670862	2.92679e-15	1.89143e-14
FER	-0.670215	2.15232e-18	2.0743e-17
DNALI1	-0.67003	1.62943e-09	5.41164e-09
LINC01963	-0.670003	1.56807e-18	1.53717e-17
ZDBF2	-0.669641	7.36789e-08	2.01761e-07
ORC1	0.669271	4.75974e-29	1.68975e-27
PDE2A	-0.66897	3.68247e-24	7.22354e-23
H3-3B	-0.668762	4.18262e-24	8.15373e-23
SLC18A2	-0.668608	5.38623e-07	1.34307e-06
PEG10	-0.668456	0.00725662	0.0108326
ZNF608	-0.668418	1.10935e-12	5.34158e-12
H3C7	0.6683	1.25968e-08	3.7425e-08
CARMIL1	-0.667987	1.4902e-24	3.06345e-23
ACAT1	-0.66768	8.84668e-17	6.86574e-16
MYLIP	-0.667659	3.02549e-15	1.95254e-14
COL5A1	0.667466	4.54662e-21	6.1928e-20
PLIN2	-0.66736	9.11474e-07	2.20596e-06
TRPC1	-0.667098	3.76522e-13	1.90443e-12
BST1	-0.666978	2.18191e-19	2.39135e-18
IRAK1BP1	-0.666976	3.91391e-21	5.38156e-20
GOLGA7B	0.666723	4.03157e-15	2.57275e-14
CCDC60	-0.666602	1.01361e-20	1.31234e-19
TRIM31	0.666537	1.17314e-07	3.14759e-07
FSTL3	-0.666441	2.27079e-16	1.67475e-15
IL1B	-0.666431	5.54254e-06	1.22045e-05
LSR	0.666343	2.0806e-25	4.68594e-24
FCRL2	0.666339	2.79717e-07	7.19462e-07
REPS2	-0.666222	9.72777e-12	4.19438e-11
SNORD116-6	-0.666078	1.13425e-11	4.85398e-11
FOXQ1	0.665893	1.5172e-11	6.40554e-11
MINDY2	-0.665517	5.9654e-16	4.16959e-15
GSDME	0.665461	1.33004e-07	3.54584e-07
TMEM178A	-0.665306	1.69869e-28	5.55937e-27
SRPRB	0.66528	1.89769e-21	2.7101e-20
LCA5	-0.665257	3.26761e-12	1.48715e-11
S100A2	0.664649	2.21508e-08	6.40535e-08
ZC3H12B	-0.664609	1.18256e-28	3.96664e-27
CRISPLD2	-0.664472	1.86156e-08	5.43224e-08
SRPK1	0.664286	3.77324e-19	4.00955e-18
PKIG	-0.663979	3.82235e-20	4.64872e-19
PMM2	0.663845	5.47227e-19	5.70563e-18
ICAM1	-0.663743	3.64398e-09	1.15431e-08
PLPP3	-0.663428	2.74309e-21	3.8247e-20
CYSTM1	-0.663235	5.83901e-18	5.28934e-17
GABRP	0.663227	0.000178111	0.000327185
SLAIN1	-0.662934	4.88893e-10	1.7304e-09
APC	-0.662435	1.6594e-25	3.78251e-24
BMP3	-0.66199	1.82348e-06	4.26005e-06
SH3GL3	-0.66157	1.73443e-33	1.12356e-31
CLEC5A	0.661406	7.51546e-07	1.83784e-06
SESTD1	-0.661146	5.45512e-14	3.06511e-13
SLC25A20	-0.661097	5.19636e-23	8.91324e-22
TAPT1	-0.661028	1.39998e-18	1.38241e-17
GRIK2	0.660634	1.45511e-07	3.86015e-07
MTERF2	-0.660219	1.67078e-23	3.01685e-22
NR5A2	-0.660002	2.29945e-11	9.5059e-11
ANO5	-0.659955	3.20639e-08	9.11119e-08
GYG2	0.659842	4.88041e-10	1.72771e-09
ZNF471	-0.659806	1.62053e-14	9.69799e-14
PLTP	0.659792	1.13869e-06	2.72094e-06
LY6K	0.659578	8.41347e-09	2.55357e-08
SLC39A11	0.659414	4.92012e-18	4.50239e-17
GINS4	0.659274	1.38738e-16	1.05287e-15
CYP2B6	-0.659258	2.25404e-05	4.62106e-05
GMDS	0.658522	8.92422e-15	5.47447e-14
ZP3	0.658013	7.10932e-15	4.41138e-14
LIMS2	-0.657516	4.31407e-38	5.45803e-36
MB21D2	-0.657108	8.57444e-17	6.67369e-16
GNLY	-0.657061	1.14688e-08	3.41877e-08
IL6ST	-0.656995	9.16303e-17	7.09956e-16
DENND4A	-0.656953	2.26499e-23	4.01668e-22
MYEOV	0.656847	1.48026e-12	7.01645e-12
RFX3	-0.656321	8.71773e-19	8.85685e-18
CX3CL1	-0.656187	7.57513e-11	2.92981e-10
PTN	-0.656027	5.04446e-14	2.84455e-13
ENO4	-0.65571	1.71403e-27	4.97862e-26
KCNK3	-0.655544	2.41682e-21	3.4025e-20
LYPD1	0.65495	1.21681e-09	4.10634e-09
LRRC2	-0.654306	2.49606e-16	1.82944e-15
NMU	0.654134	7.91007e-09	2.40693e-08
MIR30E	-0.653924	3.32988e-11	1.3479e-10
H2BC21	0.653773	6.80431e-07	1.67539e-06
GGCT	0.65288	1.99556e-14	1.17888e-13
CCDC92	-0.652778	4.78703e-18	4.38912e-17
F5	0.652689	1.02079e-05	2.17509e-05
IRF4	0.652381	5.42767e-13	2.69681e-12
DIPK2A	-0.652328	3.96077e-14	2.25982e-13
ATP8A1	-0.652175	3.6665e-13	1.85649e-12
GVINP1	-0.651726	9.20311e-18	8.11829e-17
CFAP52	-0.651719	4.23706e-27	1.1833e-25
SGK1	-0.651686	8.30921e-14	4.53889e-13
GATM	0.651409	0.000167232	0.00030783
GAB1	-0.65131	4.44439e-33	2.71137e-31
RPS6KA2	-0.65104	3.51304e-19	3.75589e-18
CATSPERB	0.650791	0.000528469	0.000917496
CORO1C	-0.650606	3.32565e-23	5.76742e-22
SLCO3A1	-0.650562	1.73149e-10	6.43287e-10
GNA11	-0.650531	5.67632e-27	1.56668e-25
ARHGEF3	-0.650419	1.86271e-15	1.23078e-14
MYO3B	0.650054	3.64526e-08	1.02977e-07
TRAF5	0.649852	7.85381e-11	3.0258e-10
HCAR1	0.649845	0.000184044	0.000337524
FOXP2	-0.649589	9.26703e-06	1.98515e-05
MAP3K8	-0.649574	4.02139e-18	3.73067e-17
MORN5	-0.649337	6.51855e-25	1.37914e-23
LONRF3	-0.64926	2.74721e-10	9.96491e-10
MMP28	-0.64918	6.16776e-12	2.72374e-11
FOXP3	0.649097	2.61491e-32	1.44556e-30
EHF	0.648958	1.04666e-06	2.51248e-06
TANC1	-0.648792	4.39917e-20	5.29557e-19
CCL23	-0.648542	1.20309e-13	6.44483e-13
EPM2A	-0.648351	1.82122e-30	7.85624e-29
H2AC11	0.648245	1.34163e-15	9.0068e-15
CD160	-0.648237	2.95267e-20	3.64272e-19
CPT1A	-0.647629	1.54121e-15	1.03026e-14
HOOK1	0.647566	4.02086e-12	1.8103e-11
FBXL7	-0.647489	1.50183e-35	1.28104e-33
PTGER2	-0.647253	1.18272e-08	3.52108e-08
CSF3	-0.647166	4.78898e-13	2.39271e-12
CDADC1	-0.646684	2.129e-37	2.30654e-35
ITM2C	0.646493	2.17083e-12	1.01093e-11
FCN1	-0.646421	5.15437e-17	4.10672e-16
TMEM108	-0.646197	2.64977e-07	6.83041e-07
IER3	0.646067	1.63239e-07	4.3002e-07
INPP5K	-0.645996	9.21767e-28	2.78465e-26
SNORD116-23	-0.6459	1.06082e-13	5.72667e-13
ACP6	0.645871	2.28082e-17	1.89325e-16
THSD7A	-0.645826	4.52493e-07	1.13793e-06
IRAK1	0.645781	5.58458e-32	2.95716e-30
PRR5L	-0.645729	3.94746e-13	1.99126e-12
CXCL9	0.645636	0.000587289	0.00101271
NME5	-0.645608	2.01962e-12	9.44532e-12
ANTXR1	-0.645464	8.20488e-09	2.49267e-08
NME2	0.645403	2.38899e-23	4.22466e-22
IQCA1	-0.64482	1.75045e-08	5.12547e-08
SNHG12	0.64466	4.83098e-19	5.07065e-18
MYOZ1	-0.644471	1.00339e-10	3.81964e-10
MYO7A	0.644455	9.13973e-32	4.70746e-30
H2BC3	0.644442	8.12854e-11	3.12398e-10
YBX3	-0.644407	1.34438e-16	1.02207e-15
TMEM71	-0.64425	2.67269e-11	1.09599e-10
MYO19	0.643728	1.56242e-23	2.83204e-22
MTMR10	-0.643478	1.52809e-33	1.00021e-31
BARX2	0.642122	2.04175e-12	9.5388e-12
C6orf141	0.641963	1.0161e-09	3.4606e-09
SHCBP1	0.641779	1.66631e-14	9.95929e-14
CFAP57	-0.641342	3.00443e-25	6.60099e-24
JHY	-0.641241	1.54827e-14	9.28616e-14
CDA	0.64108	1.92323e-06	4.48198e-06
SLC2A5	0.640923	2.62554e-21	3.68809e-20
GRAP	-0.640871	1.87507e-14	1.11189e-13
DUSP6	-0.640312	2.21282e-07	5.74887e-07
MEOX2	-0.640111	6.54026e-15	4.08381e-14
ZDHHC15	-0.639935	1.22847e-11	5.23461e-11
SPRY4	-0.639825	5.32191e-10	1.8752e-09
ALCAM	-0.639449	9.0279e-09	2.73039e-08
NOTCH1	-0.639266	6.8961e-27	1.87859e-25
LEMD1	0.638824	3.43307e-06	7.75795e-06
EVI5	-0.638608	1.54431e-20	1.9512e-19
PTGDR	-0.637939	3.36406e-17	2.7429e-16
GATA6	-0.637644	9.55413e-23	1.58991e-21
RORA	-0.637459	8.3876e-20	9.73013e-19
SIDT1	0.637291	4.31439e-07	1.08789e-06
PPP1R14A	-0.637242	1.21692e-25	2.83212e-24
CLCN4	-0.637187	1.61523e-16	1.21552e-15
ACAD8	0.636914	1.48605e-13	7.86234e-13
PTCH1	-0.636615	4.02175e-17	3.25103e-16
PTGFRN	0.636486	3.98392e-13	2.00751e-12
PLEKHS1	0.636406	0.00139558	0.00229445
[truncated: 863 more rows]
