# Supplementary material for: Investigating the role of Kinesin family in lung adenocarcinoma via integrated bioinformatics approach
Source: Sci Rep. 2023 Jun 17;13:9859. doi: 10.1038/s41598-023-36842-6 (PMC10276827; doi:10.1038/s41598-023-36842-6)
Supplement: Supplementary file 3 — Supplementary Table S3. [file 41598_2023_36842_MOESM3_ESM.xlsx]

## Sheet: Sheet1
Table S3. List of DEGs across GSE116959.
Gene	logFC	P.Value	adj.P.Val
CLDN18	-5.01281	7.49318e-18	1.22536e-15
SCGB1A1	-4.84909	3.4789e-11	1.20808e-09
SPINK1	4.79582	7.90529e-08	1.2797e-06
ITLN2	-4.71595	4.57585e-19	1.03285e-16
TUBB3	4.6177	5.34122e-18	9.20413e-16
TMEM100	-4.30184	1.46019e-23	1.37653e-20
C19orf59	-4.25979	1.98497e-20	6.85968e-18
RP11-165H20.1	-4.20446	2.15362e-16	2.37209e-14
GPR152	-4.18282	2.59751e-22	1.77139e-19
SPP1	4.11714	1.20292e-11	4.65089e-10
LRRC36	-4.11683	7.29126e-25	9.73748e-22
XLOC_001575	-4.06878	2.43546e-16	2.62832e-14
AGER	-4.02118	3.85933e-22	2.2973e-19
SFTPA1	-3.69138	9.63297e-12	3.84983e-10
FMO2	-3.62035	6.30039e-29	7.12779e-25
GDF10	-3.60579	3.79427e-20	1.21614e-17
FIGF	-3.6038	4.57864e-17	6.03928e-15
ADAMTS8	-3.58514	5.43757e-21	2.26344e-18
WIF1	-3.56784	2.58787e-10	7.3339e-09
MS4A15	-3.5624	1.53616e-10	4.57169e-09
GPIHBP1	-3.54045	4.93526e-19	1.09851e-16
CAV1	-3.53232	8.96087e-26	1.59563e-22
PEBP4	-3.51743	4.40582e-15	3.62091e-13
CLEC3B	-3.5134	4.16243e-19	9.52958e-17
PI16	-3.50799	1.94488e-20	6.85024e-18
C2orf40	-3.49824	3.29361e-22	2.11133e-19
B3GNT3	3.48567	5.5837e-13	2.9148e-11
PLA2G1B	-3.47698	5.86883e-16	5.99069e-14
FAM107A	-3.43298	1.64454e-20	5.85677e-18
GKN2	-3.42488	3.53957e-12	1.53104e-10
XAGE1A	3.3813	0.000582993	0.00339747
ADH1C	-3.36582	1.39786e-16	1.61747e-14
MYOC	-3.35874	1.80822e-25	2.89786e-22
TNNC1	-3.35692	3.5533e-17	4.76529e-15
MMP1	3.3345	9.19766e-08	1.4645e-06
SFTPC	-3.33291	1.66616e-06	1.93422e-05
CA4	-3.29767	1.25697e-24	1.54955e-21
ADH1A	-3.27335	8.17557e-22	3.97036e-19
C9orf24	-3.26634	2.1651e-11	7.88588e-10
C10orf116	-3.23882	1.15378e-14	8.62026e-13
C20orf85	-3.23825	5.36341e-09	1.12727e-07
MARCO	-3.21539	5.10602e-16	5.31357e-14
HSD17B6	-3.19696	4.14732e-15	3.44378e-13
ITPKA	3.19528	5.56845e-09	1.16577e-07
MFAP4	-3.16214	1.96463e-21	9.12614e-19
AGRP	-3.12477	6.64956e-20	1.90296e-17
MGAT3	-3.09436	2.45559e-16	2.64116e-14
BIRC5	3.08012	9.03916e-21	3.49064e-18
UBE2C	3.07635	6.37361e-17	8.10663e-15
GPA33	-3.07438	4.29901e-17	5.69387e-15
SEMA5A	-3.07353	4.09789e-20	1.30045e-17
DNASE1L3	-3.07321	1.7279e-14	1.23899e-12
SLC6A4	-3.04525	2.84123e-18	5.3265e-16
HHIP	-3.02291	7.47454e-13	3.79674e-11
HBD	-3.00341	2.26962e-07	3.27536e-06
ANXA8L2	-3.00256	3.63836e-10	9.93329e-09
DUOX1	-2.98644	3.94458e-14	2.60147e-12
CACNA2D2	-2.95756	5.43672e-19	1.19355e-16
OGN	-2.93967	2.89427e-18	5.39344e-16
FXYD1	-2.93593	1.0907e-29	3.49592e-25
ECEL1P2	-2.93304	1.26395e-14	9.34787e-13
ACADL	-2.93119	7.32872e-26	1.46813e-22
RETN	-2.92573	6.21358e-14	3.9752e-12
FLJ30901	-2.92512	6.51221e-23	5.35204e-20
IRX1	-2.88969	4.54236e-11	1.53416e-09
SLC39A8	-2.8883	5.45389e-22	3.01393e-19
HBA2	-2.88009	6.38217e-08	1.05395e-06
VIPR1	-2.87982	2.84173e-18	5.3265e-16
RTKN2	-2.87266	4.38389e-26	1.36709e-22
AOC3	-2.84067	1.90127e-21	8.96171e-19
TEK	-2.83982	8.52275e-17	1.05471e-14
EMP2	-2.83139	8.03546e-26	1.51501e-22
SFTPA2	-2.83008	6.25473e-09	1.29423e-07
CYP2F1	-2.82999	1.00596e-11	4.00039e-10
LOC723809	-2.82832	5.55955e-12	2.32024e-10
EEF1A2	2.82739	0.000402617	0.00246649
C4orf7	2.8033	8.41463e-07	1.04781e-05
SCN4B	-2.80074	2.64568e-23	2.42284e-20
TMEM190	-2.79558	1.61326e-08	3.05423e-07
S100P	2.78413	0.000192455	0.00129865
SFTPD	-2.77273	2.17781e-08	3.99103e-07
ADH1B	-2.72538	2.30465e-27	1.23114e-23
TCF21	-2.72065	7.14613e-26	1.46813e-22
LAMP3	-2.71814	1.77878e-12	8.35976e-11
LOC389033	-2.71696	1.11067e-27	8.47167e-24
HJURP	2.70535	9.28557e-18	1.45893e-15
CHRM1	-2.7009	3.26495e-22	2.11133e-19
C14orf132	-2.6997	2.14293e-26	8.58563e-23
LOC100505976	-2.69559	7.49075e-20	2.06977e-17
TPPP3	-2.6853	2.0167e-18	3.87062e-16
COL10A1	2.68332	7.63141e-12	3.09231e-10
FGL1	2.6741	7.78101e-06	7.59199e-05
UBE2T	2.66835	5.33616e-26	1.42529e-22
PCOLCE2	-2.66683	1.04098e-11	4.1294e-10
PHLDA2	2.66177	1.72236e-10	5.06004e-09
PLAC9	-2.65408	6.23742e-25	8.69225e-22
GJB2	2.65248	1.55096e-11	5.89696e-10
CTHRC1	2.63892	1.07587e-15	1.02936e-13
CD36	-2.61152	1.39379e-18	2.79211e-16
MEX3A	2.60458	2.74939e-11	9.81332e-10
XLOC_013457	-2.60096	3.75208e-16	3.99541e-14
HLF	-2.59747	7.79867e-17	9.76417e-15
LOC100507660	-2.59571	7.62687e-12	3.09231e-10
C13orf15	-2.57288	6.04558e-20	1.76157e-17
CDO1	-2.57123	3.12155e-15	2.70411e-13
ADRB2	-2.5711	3.71663e-23	3.30904e-20
GALNT14	2.57066	8.30646e-09	1.67657e-07
HMGB3P1	2.56783	5.0154e-15	4.06971e-13
COL1A1	2.56271	4.717e-12	1.99722e-10
KIAA0408	-2.55558	1.15892e-18	2.36597e-16
SDPR	-2.55167	5.42224e-20	1.6092e-17
CDT1	2.54942	3.26444e-19	7.75052e-17
SLC1A1	-2.54117	5.27179e-13	2.77457e-11
FABP4	-2.53374	5.68691e-18	9.69557e-16
AQP4	-2.52939	1.0839e-12	5.26383e-11
WISP2	-2.52792	2.02527e-11	7.41873e-10
ENTPD8	2.52382	9.03313e-09	1.80653e-07
MDK	2.51735	1.07733e-11	4.25254e-10
SOSTDC1	-2.50899	2.67356e-09	6.022e-08
GPM6A	-2.50604	6.67146e-29	7.12779e-25
SLPI	-2.50598	1.69715e-08	3.19606e-07
CEACAM5	2.50371	0.00104689	0.00562058
CCNB2	2.50274	1.1268e-17	1.74474e-15
FLJ13744	2.5018	1.43166e-05	0.000130809
PCSK9	-2.48961	2.09476e-09	4.85474e-08
TMPRSS4	2.48008	1.022e-06	1.24979e-05
ANXA3	-2.47464	1.34697e-14	9.85685e-13
LY6D	2.47012	0.000797716	0.00444643
TK1	2.46399	1.27549e-16	1.49205e-14
FLJ46446	-2.46361	4.96753e-14	3.21007e-12
LPL	-2.46288	9.4846e-11	2.98332e-09
CDC45	2.46093	4.16015e-19	9.52958e-17
LGI3	-2.45544	3.87041e-22	2.2973e-19
VSIG2	-2.45509	2.1899e-13	1.24895e-11
C6orf174	-2.44787	7.75555e-18	1.26151e-15
ADRB1	-2.447	1.46282e-08	2.80589e-07
LY6K	2.44573	0.00105504	0.00565489
MMP12	2.44571	2.97261e-08	5.28735e-07
MMRN1	-2.44558	2.37118e-14	1.66669e-12
HIGD1B	-2.44004	1.25773e-18	2.53539e-16
RECQL4	2.43498	2.11171e-18	4.02883e-16
VSIG4	-2.43225	7.54418e-16	7.48626e-14
PID1	-2.43173	2.13786e-14	1.50931e-12
KIAA0101	2.42494	1.27075e-15	1.19795e-13
HMGB3	2.42064	4.25925e-13	2.2829e-11
ITLN1	-2.41724	9.19962e-06	8.82447e-05
ABCA12	2.41474	9.01747e-07	1.11379e-05
MRC1	-2.41374	5.14447e-16	5.33626e-14
SUSD2	-2.41044	2.13091e-08	3.92077e-07
COL6A6	-2.40907	4.99458e-13	2.63734e-11
CFD	-2.40747	1.26575e-14	9.34787e-13
C2CD4A	2.40738	6.12011e-09	1.26883e-07
SMAD6	-2.40331	6.90908e-18	1.14741e-15
NPNT	-2.40224	2.69726e-10	7.62369e-09
PDK4	-2.4022	2.55201e-13	1.43503e-11
IHH	-2.39177	3.44791e-12	1.49949e-10
CLIC5	-2.38708	4.68656e-19	1.05045e-16
KIF2C	2.38217	6.71281e-19	1.45378e-16
PGC	-2.38185	9.81996e-05	0.000720251
FAM150B	-2.38173	3.81801e-19	8.93247e-17
ARHGEF26	-2.3779	1.50371e-19	3.95057e-17
LOC643037	-2.37572	1.90167e-10	5.55629e-09
TIMP3	-2.37277	3.46133e-15	2.9506e-13
PDE5A	-2.36712	2.05238e-24	2.34939e-21
GPX3	-2.35618	2.94407e-11	1.04269e-09
SYT7	2.35183	2.34099e-11	8.50719e-10
CCL14	-2.34956	2.77944e-10	7.82148e-09
RBP4	-2.34402	9.63097e-09	1.91653e-07
NDRG4	-2.34313	7.81695e-11	2.50299e-09
LOC400568	-2.34138	4.69176e-26	1.36709e-22
KRT16P2	2.33907	7.33562e-07	9.27135e-06
RAB26	2.3374	1.52379e-13	9.02781e-12
CRTAC1	-2.32398	1.29792e-09	3.18695e-08
ITGA8	-2.32364	1.56116e-20	5.62229e-18
C16orf59	2.32293	9.41447e-24	9.73396e-21
XLOC_011872	-2.32203	5.75847e-18	9.76564e-16
CGNL1	-2.31866	5.3528e-17	6.91807e-15
FBLN5	-2.31838	4.85083e-20	1.5095e-17
SPAG5	2.31179	5.85179e-22	3.17901e-19
KRT4	-2.31071	2.023e-09	4.69524e-08
FCN3	-2.30682	1.01841e-14	7.69864e-13
IQGAP3	2.30502	9.58229e-19	2.00739e-16
LOC645722	-2.30189	4.83546e-15	3.94763e-13
HIST2H3A	2.30111	7.54487e-11	2.42556e-09
EMCN	-2.2997	1.66775e-16	1.91594e-14
CDH3	2.29696	1.1743e-07	1.81829e-06
CLIC3	-2.29626	2.23037e-10	6.40573e-09
LRRN3	-2.29607	3.16285e-12	1.39061e-10
XDH	2.28783	6.3772e-06	6.35777e-05
C8B	-2.27512	1.45539e-08	2.79665e-07
ABCA3	-2.27142	1.53154e-09	3.68536e-08
ALOX5AP	-2.26845	1.1888e-17	1.81446e-15
ROBO4	-2.26573	1.18847e-17	1.81446e-15
CRYAB	-2.26566	1.99865e-14	1.41727e-12
MMP9	2.26545	4.71402e-09	1.00729e-07
CAMP	-2.26314	8.00494e-10	2.04442e-08
PAEP	2.26202	0.00156088	0.00791227
GSTM5	-2.26088	3.22062e-25	4.91558e-22
CX3CR1	-2.24798	1.20326e-13	7.34606e-12
DCDC2B	-2.23383	4.18215e-12	1.78016e-10
PTPN21	-2.23216	8.01434e-21	3.1713e-18
GPC3	-2.22965	5.59855e-12	2.33045e-10
SSTR1	-2.22739	1.52183e-14	1.10357e-12
MS4A7	-2.22567	1.14505e-16	1.36435e-14
FAM162B	-2.22282	4.8511e-15	3.94763e-13
CXCL13	2.22127	5.52434e-08	9.27047e-07
RAMP3	-2.21858	2.92516e-17	4.05876e-15
KAL1	-2.21803	1.5346e-17	2.30925e-15
HEG1	-2.21786	2.64872e-20	8.84343e-18
XLOC_013194	-2.21571	4.79406e-17	6.27181e-15
SPARCL1	-2.21297	9.90939e-20	2.66904e-17
PCP4	2.21195	1.65088e-05	0.000148886
CAV2	-2.20793	8.13986e-22	3.97036e-19
LEPREL1	-2.20539	4.56685e-07	6.13481e-06
SLC7A5	2.20034	1.74995e-10	5.13639e-09
LYVE1	-2.19991	2.40159e-20	8.10272e-18
LGSN	2.19564	8.19255e-06	7.96686e-05
SCN7A	-2.19533	6.75691e-22	3.4931e-19
MNX1	2.18977	2.83822e-07	4.00223e-06
TBX2	-2.18969	2.30039e-17	3.29912e-15
HSPB2	-2.18843	7.20925e-22	3.61048e-19
ANGPT1	-2.1884	3.1713e-14	2.1581e-12
C15orf48	2.18657	2.32326e-09	5.3e-08
MS4A8B	-2.17773	4.14341e-11	1.41734e-09
CPNE7	2.17726	3.21628e-08	5.66731e-07
TPX2	2.17637	4.61901e-21	1.97398e-18
CLDN5	-2.17351	1.97339e-09	4.58674e-08
LOC100506411	2.17182	3.14013e-09	6.97004e-08
VGF	2.17132	4.41278e-06	4.59664e-05
FOXF1	-2.16929	1.00364e-23	1.00527e-20
RADIL	-2.1673	1.24806e-06	1.49319e-05
GIMAP8	-2.16696	1.04302e-21	4.98966e-19
MME	-2.1657	3.13388e-10	8.69869e-09
XLOC_007724	-2.16541	2.72968e-08	4.89327e-07
GINS1	2.16534	4.51774e-19	1.02697e-16
STXBP6	-2.16526	6.9534e-13	3.56592e-11
RAD54L	2.16376	4.10185e-19	9.52699e-17
CHRDL1	-2.16301	3.42613e-15	2.92838e-13
TMEM63C	2.16262	9.04626e-07	1.11691e-05
CALCRL	-2.16252	2.50837e-17	3.55744e-15
MMP11	2.15636	1.17891e-06	1.41522e-05
C1orf116	-2.15098	8.18657e-12	3.3089e-10
F12	2.13955	6.46316e-08	1.06617e-06
METTL7A	-2.13683	1.26086e-17	1.91531e-15
SOX17	-2.13227	3.95526e-13	2.13424e-11
DES	-2.1305	2.94376e-17	4.06696e-15
CACNG6	-2.12215	3.54861e-09	7.8011e-08
FIBIN	-2.12036	9.39353e-17	1.14917e-14
HS6ST2	2.1194	1.84442e-11	6.82648e-10
ANKRD29	-2.11493	1.52927e-11	5.84222e-10
VEPH1	-2.11204	2.6686e-11	9.56755e-10
HSPA12B	-2.1092	6.52264e-19	1.4222e-16
EPAS1	-2.1091	4.82588e-15	3.94763e-13
CAV3	-2.10451	5.62861e-25	8.20037e-22
C8orf85	-2.10246	2.10267e-09	4.86605e-08
CA2	-2.10196	3.02977e-09	6.75785e-08
FAM189A2	-2.10116	1.99036e-20	6.85968e-18
BTNL9	-2.09641	4.72996e-22	2.70722e-19
CLEC14A	-2.09469	6.765e-20	1.91887e-17
CXCL14	2.09296	0.0041064	0.017988
RASAL1	2.09222	3.6601e-09	7.99139e-08
JAM2	-2.08428	6.9188e-20	1.94235e-17
SLIT2	-2.08306	2.47146e-19	6.09348e-17
RHPN1	2.08167	9.04271e-14	5.64984e-12
NMUR1	-2.07517	4.608e-18	8.11514e-16
CYS1	-2.07516	5.93687e-09	1.23644e-07
PRAM1	-2.07391	8.93453e-18	1.43185e-15
LOC643650	-2.06911	5.58872e-11	1.86167e-09
HIST1H2AI	2.06612	5.23028e-13	2.75725e-11
NMU	2.0643	0.000116564	0.000837503
LGR4	2.0622	3.12387e-14	2.13489e-12
PTPRB	-2.06114	5.81721e-15	4.66133e-13
OLR1	-2.06059	8.94767e-13	4.43949e-11
EPN3	2.05976	1.95366e-12	9.04895e-11
CD52	-2.05563	5.20836e-19	1.1513e-16
C8orf84	-2.05038	2.92006e-10	8.18844e-09
FUT3	2.04997	1.15542e-07	1.79513e-06
FABP5	-2.04812	3.73303e-12	1.60605e-10
ZBED2	-2.04796	3.44129e-11	1.19632e-09
GLDN	-2.04652	1.73344e-15	1.58743e-13
COX7A1	-2.0463	4.63753e-23	4.01735e-20
CCRL1	-2.04179	2.55557e-19	6.18374e-17
LHFP	-2.04096	5.95467e-17	7.60395e-15
ACVRL1	-2.03654	7.82389e-14	4.91709e-12
RNF182	-2.03611	4.49719e-13	2.38254e-11
TFF1	2.03407	0.000318465	0.00201489
Q6IHG2	2.02949	8.43735e-13	4.21237e-11
LRRK2	-2.02534	7.10199e-11	2.30631e-09
GPM6B	-2.02516	1.21708e-14	9.05104e-13
CYP4B1	-2.02394	4.92436e-20	1.51765e-17
C20orf46	-2.02391	1.16148e-16	1.37762e-14
SCGB3A2	-2.0231	4.22172e-05	0.000341382
PKMYT1	2.02247	7.73846e-20	2.11994e-17
KCNN4	2.018	1.26596e-07	1.94332e-06
TNS4	2.01781	0.000171263	0.00117293
SELENBP1	-2.0156	6.97705e-11	2.26968e-09
THBD	-2.01523	4.26677e-11	1.45488e-09
GPRIN2	-2.0151	2.72257e-08	4.88325e-07
RSPH1	-2.01388	1.34139e-08	2.59661e-07
BCHE	-2.01258	1.97459e-16	2.21292e-14
SLC22A18AS	2.00534	3.63431e-06	3.87e-05
CEP55	2.00409	1.3508e-15	1.26596e-13
LOC100506542	-2.00075	1.05586e-18	2.18339e-16
NDNF	-1.99864	3.30767e-14	2.23665e-12
SRPX	-1.99809	6.67633e-11	2.1858e-09
TPPP	-1.99768	1.28578e-07	1.97281e-06
AKR1B10	1.99743	0.00470986	0.0201796
PTPRH	1.99734	3.5151e-07	4.81684e-06
PYCR1	1.99587	2.58198e-17	3.64572e-15
DSP	1.99411	2.98284e-07	4.17858e-06
GOLM1	1.99311	6.58372e-14	4.19526e-12
PBK	1.99212	4.63503e-16	4.85497e-14
XLOC_l2_008275	-1.99123	6.74452e-23	5.40438e-20
PPP1R3C	-1.99005	1.56953e-09	3.76828e-08
DPT	-1.98996	1.67036e-11	6.28342e-10
XLOC_l2_015202	1.98784	1.27814e-05	0.000118129
DUOXA1	-1.98445	4.94398e-12	2.08232e-10
TPSAB1	-1.9821	4.32507e-09	9.32261e-08
TYMS	1.97896	4.26702e-15	3.52491e-13
LMO2	-1.97538	9.8804e-19	2.05641e-16
CD19	1.97464	6.08358e-08	1.00931e-06
MYL9	-1.97423	3.46762e-18	6.31501e-16
SLC7A11	1.97304	1.01272e-05	9.60064e-05
CES1	-1.97303	5.04923e-09	1.06824e-07
MAMDC2	-1.97295	6.95441e-21	2.78628e-18
LIMS2	-1.97209	6.98228e-22	3.55232e-19
DCN	-1.96467	6.92274e-16	6.93399e-14
IL33	-1.96427	2.10409e-13	1.20429e-11
CCBE1	-1.9642	1.08871e-18	2.23688e-16
LDLRAD1	-1.96387	2.99407e-08	5.31666e-07
SGCA	-1.96167	2.30563e-17	3.29912e-15
INMT	-1.96062	1.32155e-27	8.47167e-24
ZMYND10	-1.9598	5.33541e-12	2.23251e-10
C11orf88	-1.95954	7.49339e-11	2.41143e-09
LGALSL	-1.95907	1.18876e-11	4.61744e-10
MORN5	-1.95695	8.69748e-09	1.74888e-07
CDCA2	1.95664	7.79293e-18	1.26151e-15
CYBRD1	-1.95646	1.68921e-16	1.93366e-14
GIMAP6	-1.95379	4.36727e-22	2.54508e-19
CCDC85A	-1.95349	5.3836e-13	2.82738e-11
C1orf162	-1.95062	3.02296e-20	9.88693e-18
SH2D3C	-1.94647	9.37356e-23	6.98701e-20
CHIA	-1.94644	0.000597817	0.00347375
FGR	-1.94481	1.39797e-17	2.11357e-15
RSPO4	-1.94449	1.73686e-08	3.26126e-07
HYAL1	-1.94445	2.1764e-08	3.99073e-07
CPA3	-1.94422	3.19989e-10	8.85689e-09
CNTN6	-1.94383	4.42841e-18	7.88552e-16
MAL	-1.94276	3.67948e-08	6.4095e-07
IGFBP6	-1.94075	1.19844e-07	1.85298e-06
HIST1H3B	1.93664	1.75281e-11	6.54793e-10
PRC1	1.9352	3.21563e-17	4.40458e-15
MGP	-1.931	1.8579e-12	8.65546e-11
MAPK4	-1.93021	1.71647e-09	4.06325e-08
ITM2A	-1.92974	5.57566e-20	1.63955e-17
CDCA8	1.92716	5.04652e-20	1.54048e-17
HIST1H1B	1.92618	1.20876e-10	3.71458e-09
HGD	1.92597	0.000322919	0.00203905
HN1	1.92566	3.67012e-13	1.99719e-11
TOP2A	1.92561	2.56147e-19	6.18374e-17
SNTN	-1.92508	9.76521e-10	2.43955e-08
GNG11	-1.92381	3.79647e-08	6.57043e-07
C1orf173	-1.92212	1.26599e-13	7.65613e-12
MYH11	-1.92134	2.21905e-10	6.37892e-09
WDR16	-1.91974	2.8125e-10	7.90756e-09
SULF1	1.91788	4.91561e-12	2.07309e-10
LOC100506585	-1.91778	5.18627e-17	6.72998e-15
FOLR1	-1.91314	1.24293e-06	1.48761e-05
A2M	-1.91011	1.16472e-15	1.10448e-13
ID4	-1.90914	5.13124e-09	1.08273e-07
GLIPR2	-1.90869	1.37038e-20	5.10738e-18
DLGAP5	1.90661	2.97375e-17	4.09075e-15
KIAA1462	-1.90488	6.40586e-18	1.08063e-15
GINS2	1.90218	1.12377e-15	1.06882e-13
LINC00312	-1.90156	5.3846e-16	5.54942e-14
PLEK2	1.90055	2.33713e-08	4.25624e-07
GIMAP7	-1.89994	9.06857e-18	1.43894e-15
CENPF	1.89938	2.29444e-19	5.70088e-17
DUSP26	-1.89725	2.0557e-16	2.29219e-14
WNT3A	-1.89599	1.44315e-25	2.43451e-22
PPAP2C	1.89528	7.54256e-14	4.75894e-12
NPR1	-1.89351	7.27722e-16	7.24377e-14
PIGR	-1.89239	0.000287134	0.00184027
LRRC32	-1.89057	1.25253e-14	9.29305e-13
FOLR3	-1.88906	3.65191e-09	7.97894e-08
C9orf140	1.88828	1.07403e-14	8.062e-13
DACH1	-1.88744	1.35361e-14	9.88287e-13
RPL13AP17	-1.8868	1.48224e-13	8.81426e-12
PTTG1	1.88592	3.19392e-11	1.12126e-09
SPAG4	1.8852	5.79753e-15	4.6572e-13
GPX2	1.88373	0.00356337	0.0159337
TEKT2	-1.88278	2.94056e-08	5.23907e-07
PRSS2	1.88266	0.00165479	0.00830686
S1PR1	-1.88192	5.21454e-18	9.03441e-16
MYZAP	-1.87913	1.21761e-23	1.18263e-20
DLEC1	-1.87586	2.98139e-08	5.30002e-07
KIF14	1.87548	2.25763e-17	3.27427e-15
ASPG	-1.87174	2.24613e-07	3.24439e-06
CAMK2N1	-1.86772	1.88088e-08	3.50295e-07
LOC100506582	-1.8676	2.1831e-10	6.29819e-09
ANKRD1	-1.86582	9.89753e-18	1.54749e-15
ADAM8	1.86239	1.98631e-12	9.18688e-11
BDKRB2	1.86103	4.27708e-07	5.75763e-06
RPL23AP32	-1.85935	3.2622e-13	1.79966e-11
HMMR	1.85881	3.3218e-14	2.24148e-12
CAT	-1.85721	6.26831e-22	3.34853e-19
LIMCH1	-1.85702	3.27997e-14	2.22262e-12
BIK	1.85549	5.16208e-07	6.81288e-06
PITX1	1.85534	5.2683e-06	5.36744e-05
SEPP1	-1.85414	9.63069e-17	1.16925e-14
LOC100652760	-1.85393	1.61634e-10	4.78376e-09
PROM2	1.85244	1.27005e-10	3.86954e-09
NOTCH4	-1.84877	2.42641e-14	1.70178e-12
SIX1	1.84748	0.000132316	0.000937651
IGFBP3	1.84713	1.38542e-06	1.63858e-05
PVRL4	1.8467	2.53992e-09	5.74925e-08
LEPREL4	1.84405	3.74847e-15	3.17846e-13
ASPM	1.84319	2.02118e-19	5.101e-17
TIE1	-1.84213	3.36246e-17	4.58611e-15
FEZ1	-1.8402	2.68132e-17	3.76401e-15
LAD1	1.83945	1.35153e-10	4.07902e-09
C1QA	-1.83476	4.70841e-14	3.06114e-12
NCF2	-1.83373	1.65687e-15	1.52603e-13
EFEMP1	-1.83302	9.41642e-13	4.65046e-11
SPC25	1.83161	7.17361e-17	9.01681e-15
AGR2	1.8314	0.000190429	0.00128687
KRT80	1.8314	1.51623e-10	4.52497e-09
NCKAP5	-1.82978	1.7217e-14	1.23731e-12
C7	-1.82918	1.88893e-08	3.51387e-07
E2F2	1.82916	2.82468e-12	1.25224e-10
FBP1	-1.82818	2.25553e-10	6.45483e-09
CP	1.82661	4.17653e-05	0.00033873
ACP5	-1.82622	2.20373e-10	6.34423e-09
CCDC164	-1.82583	5.04387e-09	1.06781e-07
CAPSL	-1.82548	2.72044e-09	6.1104e-08
RIIAD1	-1.82389	1.66281e-08	3.13877e-07
ASPHD1	1.8206	2.0741e-06	2.35158e-05
MELK	1.81698	7.42921e-18	1.22113e-15
RAI2	-1.81371	8.48641e-23	6.47634e-20
C20orf165	-1.81348	8.34175e-18	1.34357e-15
KANK2	-1.81195	5.8182e-23	4.9075e-20
MSRB3	-1.81059	3.80482e-16	4.01999e-14
TMEM132A	1.80831	7.4464e-11	2.39871e-09
PAFAH1B3	1.80674	1.78258e-14	1.2725e-12
HOXA4	-1.80667	7.63423e-15	5.96811e-13
IGSF9	1.80601	2.78691e-08	4.9875e-07
MAOB	-1.80473	2.17154e-15	1.94964e-13
COL3A1	1.8042	5.99622e-09	1.24637e-07
TRPV2	-1.80405	1.66651e-19	4.30767e-17
C6orf118	-1.80233	2.59021e-08	4.6799e-07
MAOA	-1.8016	2.52828e-07	3.60003e-06
CCDC37	-1.79914	2.12905e-08	3.9196e-07
PTTG2	1.79486	7.55508e-13	3.81981e-11
PDE8B	-1.79421	8.17338e-17	1.01935e-14
NXF3	-1.79105	1.96659e-09	4.57426e-08
HPGD	-1.79003	2.6998e-09	6.07683e-08
PECAM1	-1.78573	2.48351e-21	1.13716e-18
NDC80	1.7844	1.81661e-15	1.64946e-13
KLK11	-1.78336	0.00161737	0.00814889
SPATA18	-1.78255	4.25543e-11	1.45256e-09
HIST1H2AD	1.78115	4.89564e-09	1.04193e-07
TUBB2B	1.77996	0.000625923	0.00361219
BUB1B	1.77953	2.23261e-18	4.23429e-16
CRLF1	1.7781	0.00687234	0.0276308
DNAI2	-1.77726	4.41892e-11	1.49562e-09
APLN	-1.77615	3.38458e-08	5.93125e-07
EZH2	1.77593	3.2669e-18	6.01785e-16
RMI2	1.77056	1.17775e-13	7.20768e-12
ZBTB16	-1.76917	3.0291e-08	5.36574e-07
ECSCR	-1.76829	3.22366e-13	1.78146e-11
GALNTL4	-1.76688	1.41632e-13	8.4694e-12
FA2H	1.76635	1.79726e-06	2.06843e-05
ZWINT	1.76551	2.16391e-16	2.37526e-14
ASPA	-1.7647	9.14114e-16	8.98748e-14
NDRG2	-1.76448	6.04472e-11	1.99737e-09
LTF	1.76436	0.0018732	0.00922695
GPT2	1.76425	8.29197e-13	4.15272e-11
CLEC1A	-1.76238	7.4962e-14	4.73902e-12
C1orf87	-1.7603	1.34328e-13	8.0778e-12
ANLN	1.75976	1.77333e-13	1.02597e-11
APOBR	-1.75971	3.28322e-15	2.82886e-13
KIF1A	1.75821	0.010668	0.0397916
LOC100132741	-1.75797	5.90474e-12	2.43576e-10
RHOV	1.75466	4.16913e-06	4.37411e-05
FAM46B	-1.75199	5.24089e-20	1.56992e-17
NUSAP1	1.74839	1.94408e-16	2.18637e-14
FXYD6	-1.74817	2.59097e-14	1.80534e-12
CYP27A1	-1.74642	2.08086e-11	7.59632e-10
POSTN	1.74579	1.64698e-08	3.11255e-07
C4BPA	-1.74178	8.78549e-05	0.000652439
STYK1	1.741	6.40658e-11	2.10609e-09
ABCA8	-1.74098	1.62734e-26	7.45136e-23
RASIP1	-1.73878	1.24941e-09	3.08048e-08
EDN1	-1.73839	2.3798e-07	3.41744e-06
HCAR3	-1.73712	3.28136e-07	4.52947e-06
REEP1	-1.73623	1.22902e-15	1.16202e-13
SALL4	1.73559	2.2344e-06	2.51112e-05
PMAIP1	1.73466	7.56242e-10	1.94379e-08
FANCI	1.73452	1.38586e-16	1.6094e-14
C17orf96	1.73422	3.04042e-12	1.34231e-10
NRGN	-1.73419	2.93603e-06	3.20633e-05
STEAP1B	1.73385	1.23331e-09	3.04312e-08
HLA-DRB5	-1.73365	7.14558e-09	1.45879e-07
MYEOV	1.73313	0.000346614	0.00216859
SLC34A2	-1.72945	2.91505e-07	4.09677e-06
ERO1L	1.72709	5.64887e-11	1.87624e-09
CD93	-1.72697	2.41338e-13	1.36426e-11
BPIFB1	-1.72625	0.00605974	0.0249242
XLOC_002211	-1.7258	2.08867e-14	1.47783e-12
S1PR4	-1.72576	2.44939e-14	1.71414e-12
C1QB	-1.72251	2.205e-10	6.34423e-09
VIL1	1.72233	0.00115094	0.00610152
LRRC46	-1.71903	1.0915e-08	2.14367e-07
CBLC	1.71571	2.17287e-09	4.99245e-08
PTGER4	-1.71515	9.20398e-19	1.95368e-16
PPARG	-1.71363	7.55571e-13	3.81981e-11
OCIAD2	1.71331	4.33413e-11	1.47159e-09
OTUD1	-1.7125	1.74044e-13	1.01059e-11
NTN4	-1.71181	1.13732e-11	4.46188e-10
CCNE1	1.7116	1.5805e-15	1.45989e-13
ESAM	-1.71026	2.68925e-17	3.76401e-15
TMEM139	-1.7101	1.81552e-07	2.67915e-06
ALDH2	-1.70569	1.14021e-17	1.75702e-15
CDHR3	-1.70543	2.40487e-07	3.45036e-06
SYT15	-1.70525	3.46213e-20	1.12089e-17
TNFRSF21	1.70489	3.42693e-09	7.55434e-08
CEBPA	-1.70344	2.82582e-11	1.00525e-09
SFN	1.70339	8.52842e-06	8.25092e-05
IL7R	-1.7033	5.45933e-10	1.44137e-08
DPEP2	-1.70115	8.34607e-17	1.03685e-14
KDELR3	1.70113	6.81253e-10	1.77142e-08
FMO3	-1.7006	1.61135e-11	6.09045e-10
MYBPH	1.69961	0.000151645	0.00105617
HIST2H2AA4	1.69898	4.25156e-07	5.72719e-06
FER1L4	1.69682	3.51159e-12	1.52099e-10
S100A2	1.69621	0.00286672	0.013278
AHNAK	-1.69594	4.05135e-21	1.78831e-18
TNS1	-1.69475	3.10992e-22	2.07665e-19
RUNX1T1	-1.69374	1.99313e-14	1.41649e-12
HMGA1	1.69336	9.96353e-10	2.48522e-08
SEMA3B	-1.6926	4.75321e-05	0.000378133
DNAH9	-1.69214	1.56936e-08	2.9764e-07
MYH10	-1.69209	2.16704e-15	1.94964e-13
TCN1	1.68831	0.0031739	0.0144742
TTC18	-1.68717	8.66578e-09	1.7436e-07
NUF2	1.68553	9.37867e-20	2.5475e-17
GIMAP1	-1.68441	1.12043e-19	2.99267e-17
LOC100128320	-1.68395	1.02955e-16	1.24057e-14
COMP	1.68356	1.87652e-05	0.000166656
IL4I1	1.6797	5.46909e-09	1.14722e-07
COL17A1	1.67937	5.68156e-05	0.000444051
FOXM1	1.67931	3.01076e-13	1.67246e-11
C16orf89	-1.67904	1.2488e-06	1.49353e-05
ACOXL	-1.6789	3.20001e-11	1.12218e-09
SGPP2	1.67736	1.07967e-07	1.68725e-06
DEFA3	-1.67631	0.000145246	0.00101735
CLDN2	1.67593	0.00843755	0.0328324
HOXA5	-1.6744	7.66667e-16	7.58433e-14
C1orf198	-1.67399	2.83397e-16	3.03794e-14
MND1	1.67298	2.69056e-14	1.86662e-12
FAM183B	-1.67256	2.85333e-07	4.02177e-06
LOC645249	1.6718	9.77027e-07	1.19846e-05
PTGIS	-1.67094	3.60692e-10	9.86426e-09
AURKA	1.66889	1.26758e-16	1.48822e-14
LMCD1	-1.66859	9.82197e-16	9.48234e-14
PPBP	-1.6681	3.97599e-06	4.19758e-05
DOCK4	-1.66761	6.69983e-16	6.75293e-14
MLF1IP	1.66718	3.2988e-13	1.81672e-11
UPK3B	-1.66694	9.36712e-15	7.13147e-13
TROAP	1.66685	1.90663e-17	2.81619e-15
XLOC_014103	1.66669	0.00218855	0.0105675
SLCO4C1	-1.66499	2.71535e-08	4.87303e-07
SLCO2A1	-1.66437	3.92662e-08	6.77009e-07
SVEP1	-1.66275	3.64799e-18	6.60596e-16
PLSCR4	-1.66153	1.44715e-12	6.8514e-11
COL13A1	-1.65973	2.51622e-12	1.13432e-10
IRX2	-1.65692	7.98527e-05	0.000598559
VPREB3	1.65597	3.35697e-08	5.88608e-07
SPI1	-1.65576	5.72971e-16	5.86737e-14
CXorf61	1.65569	0.00645213	0.0262308
CSTA	-1.65487	8.29661e-09	1.67563e-07
CHI3L2	-1.65476	3.13132e-06	3.40105e-05
TESC	1.65423	0.000299669	0.0019103
CDKN3	1.65348	2.25592e-15	2.01412e-13
MCM4	1.65325	9.52039e-19	2.00739e-16
STRA6	1.65306	2.04198e-05	0.000179413
CYP24A1	1.65109	0.000133308	0.000943382
MARCKSL1	1.65059	5.24735e-10	1.38998e-08
FAM83A	1.64714	3.30988e-07	4.56687e-06
LOC100652963	-1.64703	4.91437e-10	1.3141e-08
FAP	1.64393	3.62701e-10	9.91075e-09
KRT6A	1.6427	0.00813737	0.0318616
ONECUT1	1.64092	1.15702e-06	1.39158e-05
CRABP2	1.63753	9.04165e-09	1.80675e-07
LOC400550	-1.63679	6.72929e-22	3.4931e-19
STEAP1	1.6364	2.51599e-09	5.70315e-08
F11	-1.63573	9.75117e-13	4.79363e-11
TM7SF4	-1.63409	2.14234e-07	3.10847e-06
RAD51	1.63305	6.67272e-16	6.74681e-14
TNNT1	1.63283	0.00405581	0.0178053
THBS2	1.63014	1.40777e-12	6.70457e-11
CLDN11	-1.62745	1.66915e-09	3.97767e-08
CALCOCO1	-1.62734	4.29246e-15	3.53681e-13
HSPB3	-1.6259	1.38043e-09	3.34876e-08
CHRM4	-1.62332	9.0591e-07	1.11807e-05
CFTR	-1.62289	1.01543e-05	9.61913e-05
RNF144B	-1.6228	5.89857e-12	2.43576e-10
NDST1	-1.62178	4.88716e-14	3.16451e-12
FUT2	1.62137	4.683e-07	6.27244e-06
PAPSS2	-1.6211	3.81537e-11	1.31495e-09
XLOC_003910	-1.61988	1.38121e-09	3.34876e-08
SDIM1	1.61988	0.000103803	0.0007565
KDELR2	1.61653	3.37652e-15	2.89369e-13
SFTPB	-1.61579	5.16129e-06	5.2735e-05
SCG5	1.6148	4.25063e-05	0.000343004
ZNF385B	-1.61395	7.56763e-12	3.07424e-10
RFX2	-1.61355	6.83552e-12	2.79454e-10
PIF1	1.61208	1.33434e-13	8.03915e-12
STAC	-1.61127	7.40301e-13	3.76637e-11
DPYSL2	-1.60979	3.1997e-15	2.76433e-13
P2RY6	1.60928	1.96012e-06	2.23103e-05
NOSTRIN	-1.60853	8.42381e-08	1.35406e-06
GUCY1B2	1.60781	0.000118439	0.000849266
GIMAP5	-1.60774	6.60536e-16	6.69984e-14
LOC401847	1.60762	1.10494e-07	1.72171e-06
KANK4	-1.6065	1.63771e-07	2.4506e-06
KIF11	1.60586	1.57519e-18	3.11654e-16
BMP2	-1.60502	1.49784e-05	0.000136311
AKR1B15	1.60461	0.00612063	0.0251317
DNAI1	-1.60449	1.89742e-09	4.4262e-08
S100A3	-1.60429	4.15605e-07	5.61592e-06
STX11	-1.60396	7.03948e-26	1.46813e-22
CKMT1A	1.60373	0.000310115	0.00196825
SLFN11	-1.60363	2.63683e-14	1.83331e-12
DUSP4	1.59996	5.11565e-09	1.08086e-07
FAM134B	-1.59952	1.28834e-05	0.000119037
RRAS	-1.5985	4.54502e-18	8.04846e-16
IGF2BP3	1.59831	0.000109119	0.000791105
FCER1A	-1.598	4.18476e-07	5.64996e-06
SPOCK2	-1.59749	1.15218e-24	1.47719e-21
MS4A2	-1.59735	4.85263e-15	3.94763e-13
HLA-DRB4	-1.59591	7.0761e-10	1.83498e-08
SHC3	-1.59362	5.19515e-11	1.74179e-09
CCNB1	1.59304	1.20107e-18	2.43651e-16
LOC643441	-1.59258	2.31944e-09	5.29505e-08
C1orf21	-1.592	3.49821e-11	1.21347e-09
IL17D	-1.59168	3.26522e-14	2.21731e-12
UHRF1	1.5892	2.76823e-17	3.85771e-15
ABCC3	1.5892	1.97989e-07	2.89505e-06
COL5A2	1.58733	9.92041e-09	1.96885e-07
CTSG	-1.58554	3.80984e-05	0.00031223
CDCA3	1.58483	1.484e-15	1.37871e-13
HELLS	1.58313	9.82877e-17	1.1888e-14
SLC15A3	-1.58264	2.06251e-15	1.86219e-13
CDKN2A	1.58065	7.5521e-05	0.000569553
ROPN1L	-1.57869	4.84179e-09	1.03253e-07
XLOC_003123	-1.57867	3.5762e-11	1.23784e-09
COLEC12	-1.57863	1.88002e-11	6.94909e-10
PLBD1	-1.57863	1.46702e-07	2.22531e-06
LIFR	-1.57706	1.74459e-11	6.5248e-10
GGTLC1	-1.57354	2.57326e-06	2.84309e-05
ADAMTS14	1.57258	1.64416e-07	2.45796e-06
OASL	-1.57162	3.34842e-11	1.16783e-09
LOC100506289	-1.57084	3.802e-16	4.01999e-14
SNORA80B	1.57052	8.43837e-06	8.17367e-05
HLA-DQA1	-1.56932	3.01657e-05	0.000253772
PRICKLE1	-1.56829	2.21488e-11	8.05803e-10
PFKP	1.56794	9.1954e-10	2.3098e-08
NOVA2	-1.56723	1.0828e-10	3.36298e-09
AQP1	-1.56658	3.7393e-09	8.15876e-08
CENPA	1.56637	3.95809e-15	3.32978e-13
XLOC_008730	-1.56466	1.85627e-18	3.58418e-16
RERG	-1.56298	2.98529e-14	2.04454e-12
SCN1A	-1.56254	9.03489e-09	1.80653e-07
FKBP11	1.5611	1.5757e-11	5.97684e-10
SPRR1B	1.56097	0.00300636	0.0138166
C6orf126	1.55948	1.46851e-05	0.000133946
MOGAT1	-1.55753	4.84561e-17	6.31347e-15
C10orf67	-1.55684	6.41973e-26	1.46813e-22
VMP1	1.55531	8.7944e-15	6.7274e-13
ARHGAP31	-1.55499	2.36033e-24	2.60874e-21
PLAU	1.55497	4.6607e-07	6.24518e-06
DAB2	-1.55424	1.47268e-18	2.93182e-16
WFDC1	-1.55407	1.02058e-12	4.98654e-11
TGFBR3	-1.55349	6.51868e-20	1.88231e-17
KIAA1324L	-1.55203	8.01648e-08	1.29704e-06
C1orf106	1.55177	3.15856e-08	5.57479e-07
PITX2	1.54861	2.13547e-05	0.000186756
TOX3	1.54837	2.24726e-06	2.52291e-05
WFS1	-1.54777	2.08904e-13	1.19782e-11
GTSE1	1.54731	1.3204e-13	7.97014e-12
AKAP2	-1.54698	3.46738e-26	1.23485e-22
XLOC_001035	-1.54601	3.70886e-13	2.01485e-11
MS4A4A	-1.54469	5.89269e-12	2.43576e-10
ABI3BP	-1.54441	5.17837e-22	2.91188e-19
KCNK12	1.54365	9.33732e-08	1.48158e-06
LOC254896	1.54306	2.26995e-06	2.54303e-05
GJC2	-1.54268	6.994e-17	8.82565e-15
CILP2	1.54262	3.98406e-07	5.39718e-06
SCARA5	-1.54166	7.11223e-11	2.3073e-09
ABCA6	-1.54129	9.10055e-19	1.94461e-16
HBEGF	-1.54078	8.21077e-07	1.02481e-05
NAPSA	-1.53909	2.53353e-05	0.00021759
YBX2	1.53906	1.31189e-05	0.00012076
BUB1	1.538	4.78455e-16	4.99525e-14
PKNOX2	-1.53681	1.71442e-16	1.95554e-14
AFAP1-AS1	1.53654	1.09843e-05	0.000103212
CTSL2	1.53608	1.49261e-06	1.75114e-05
COL4A5	-1.53588	2.47639e-07	3.54274e-06
SPDEF	1.53559	6.19946e-07	7.9994e-06
LINC00341	-1.53454	4.922e-21	2.07579e-18
KREMEN2	1.53306	5.58936e-05	0.000437925
SLC7A7	-1.53284	5.877e-15	4.6975e-13
FZD4	-1.53256	1.22196e-10	3.74796e-09
CCL23	-1.5309	4.86021e-09	1.03508e-07
HIST1H2BD	1.52983	1.97705e-10	5.75031e-09
GATA6	-1.5296	2.6647e-07	3.77415e-06
SLC50A1	1.52948	1.069e-12	5.19932e-11
DAPK2	-1.52883	1.87228e-10	5.4754e-09
SEMA3G	-1.5287	7.65776e-13	3.8653e-11
TRIM71	-1.5269	1.24568e-16	1.46789e-14
CD5L	-1.52625	4.06139e-21	1.78831e-18
CYBB	-1.52592	1.0686e-13	6.58671e-12
DRAM1	-1.52586	6.19255e-10	1.62027e-08
PSAT1	1.52375	1.78446e-11	6.6429e-10
TMEM204	-1.52221	9.91455e-16	9.54298e-14
XLOC_008390	-1.52126	1.85693e-14	1.32263e-12
LDB2	-1.52095	6.12596e-16	6.23331e-14
C1QTNF7	-1.51895	2.04324e-20	6.96702e-18
GAS6	-1.51862	1.7785e-16	2.01429e-14
PAQR5	-1.51848	9.80478e-06	9.33084e-05
FHL2	1.51784	2.2049e-10	6.34423e-09
LOC158376	-1.51714	5.89045e-13	3.05503e-11
PAICS	1.51482	6.1562e-15	4.88412e-13
XLOC_007370	-1.51424	7.18454e-09	1.46581e-07
STK32A	1.51405	1.0816e-05	0.000101813
PALMD	-1.51403	6.53587e-18	1.09108e-15
CNN1	-1.50786	5.26138e-07	6.91989e-06
TSPAN7	-1.50783	4.69182e-09	1.00343e-07
FBLN1	-1.50768	4.25236e-12	1.80765e-10
GYPC	-1.50766	2.83234e-24	3.02607e-21
HPGDS	-1.50528	4.55133e-12	1.92962e-10
ESPL1	1.50498	5.46642e-17	7.03653e-15
PPAP2B	-1.50491	3.96521e-14	2.60971e-12
ANGPTL7	-1.50396	1.93849e-17	2.84275e-15
AOX1	-1.50316	2.62863e-11	9.4454e-10
PTPRM	-1.5027	1.50884e-10	4.50713e-09
SHANK3	-1.50235	1.22333e-10	3.74857e-09
LINC00473	1.50044	0.000188795	0.00127772
DNAJC12	1.50036	1.3895e-05	0.000127283
GGTA1P	-1.49877	1.73951e-19	4.42499e-17
TSPAN18	-1.49779	4.03673e-10	1.0891e-08
CHRNA5	1.49772	4.92748e-07	6.55606e-06
CCNO	1.49616	1.52906e-05	0.00013898
LRRN4CL	-1.49616	4.37823e-13	2.32659e-11
ADCY9	-1.4956	1.31382e-09	3.21455e-08
SLC17A9	1.49539	5.48428e-07	7.17479e-06
C5orf4	-1.49509	0.00058848	0.00342447
FAM166B	-1.49379	8.43329e-08	1.35491e-06
RGN	-1.49367	2.10421e-09	4.8661e-08
ST6GALNAC5	-1.49279	1.23008e-10	3.76565e-09
LOC388780	-1.49112	2.5342e-06	2.80865e-05
KCNA4	-1.48861	4.13494e-15	3.44242e-13
SERPINB5	1.4883	0.000811802	0.00451186
TMEM130	-1.48749	0.000250728	0.00163606
NINJ2	-1.48727	4.95932e-08	8.41928e-07
HIST1H2BO	1.48524	3.84036e-10	1.04138e-08
CTSH	-1.48324	8.73056e-09	1.75223e-07
CABYR	1.48315	3.05709e-12	1.34781e-10
HIST1H2BH	1.48093	2.26693e-10	6.47836e-09
FLI1	-1.48084	4.88355e-18	8.55341e-16
XLOC_005755	-1.47991	1.33481e-08	2.58774e-07
MKI67	1.47983	2.0665e-16	2.29219e-14
PRELP	-1.47954	4.07295e-21	1.78831e-18
C11orf92	-1.47917	1.08369e-05	0.00010195
STOM	-1.47744	4.83594e-11	1.62817e-09
CHEK1	1.4774	6.95751e-18	1.1495e-15
C6orf225	-1.47637	7.37095e-19	1.58559e-16
RHOJ	-1.47633	3.85348e-15	3.25358e-13
HBB	-1.47568	6.62428e-08	1.08827e-06
XLOC_003223	-1.47541	3.75298e-09	8.18304e-08
LOC100505495	-1.47488	2.65013e-07	3.75683e-06
GRP	-1.47377	5.81715e-05	0.000453212
COX4I2	-1.47151	8.46846e-12	3.41853e-10
ATAD2	1.47141	3.16035e-13	1.74949e-11
GREM1	1.4705	8.87389e-07	1.09849e-05
CCDC48	-1.47011	6.03781e-21	2.44967e-18
RAMP2	-1.47003	6.53208e-18	1.09108e-15
AFAP1L1	-1.46938	7.30514e-15	5.75294e-13
KCTD12	-1.4686	3.6295e-14	2.41856e-12
CDCA7	1.46819	9.6415e-10	2.41241e-08
PTPRD	-1.46253	8.51106e-10	2.15309e-08
LOC100505692	-1.46106	5.60493e-13	2.92112e-11
KIF23	1.46075	2.22111e-16	2.42972e-14
FAM47E	-1.45993	4.15683e-14	2.73022e-12
PACSIN1	1.45962	0.000972729	0.00527813
FCGR3A	-1.45923	1.63e-07	2.44248e-06
RPL39L	1.45906	1.35471e-10	4.08477e-09
RNASE1	-1.45899	3.62685e-07	4.95304e-06
HIST1H2AG	1.45887	2.69765e-08	4.84399e-07
RCC1	1.4578	5.9905e-15	4.7763e-13
CAPS	-1.45757	1.52967e-06	1.78938e-05
XLOC_001412	-1.45615	6.93178e-23	5.41896e-20
OIP5	1.45512	1.10996e-12	5.38219e-11
LOC729468	-1.45509	2.1218e-16	2.3451e-14
LEMD1	1.45347	9.66043e-05	0.000710337
SNX1	-1.4529	3.30304e-15	2.83832e-13
OVOL1	1.45277	8.83772e-06	8.51418e-05
FOXA2	-1.45092	0.00043382	0.00263049
MGC16025	1.45022	7.49304e-06	7.34007e-05
MFAP5	-1.44994	0.000889252	0.00489394
PSMG3	1.44716	2.31009e-13	1.30818e-11
CSF3R	-1.4468	1.42129e-05	0.000130009
HSD11B1	-1.44643	1.75234e-09	4.12984e-08
C8orf60	-1.44621	4.38407e-09	9.44162e-08
ID3	-1.44594	6.45516e-10	1.68447e-08
MAP6	-1.44408	4.68119e-13	2.47593e-11
HIST1H2BM	1.44406	5.71368e-09	1.19306e-07
RAMP1	1.4432	0.000182058	0.00123577
MMP13	1.44296	0.000698996	0.0039752
AIM2	1.44034	4.26718e-06	4.45946e-05
CLDN3	1.43967	0.000290288	0.00185863
C9orf125	-1.43949	0.000147453	0.00103068
SLC31A2	-1.43903	8.06446e-13	4.0578e-11
SYNPO2L	-1.43551	4.39993e-14	2.88398e-12
HAMP	1.43444	8.38734e-06	8.1267e-05
WASF3	-1.43419	8.78872e-10	2.21808e-08
TRIM58	-1.43399	1.9923e-07	2.91187e-06
GBP4	-1.43265	2.16093e-09	4.9793e-08
SRPX2	1.43067	6.89663e-05	0.000526186
HIST1H2BI	1.43035	1.45044e-09	3.50071e-08
NEDD4L	-1.42823	9.36936e-10	2.34982e-08
DUSP13	1.42723	0.00241288	0.0114625
SYT13	1.42591	0.00786537	0.0309713
MUSTN1	-1.42548	1.56042e-12	7.36593e-11
SFTA1P	-1.42538	3.15624e-13	1.74949e-11
LYPD1	1.42417	2.37682e-06	2.65165e-05
SOD3	-1.42367	1.66875e-05	0.000150244
CFP	-1.42319	2.14974e-12	9.89994e-11
LOC100507009	-1.42205	3.02868e-06	3.30076e-05
EDNRB	-1.42161	8.94291e-21	3.49064e-18
ANKRD22	1.42141	3.15249e-06	3.42172e-05
MSR1	-1.42131	2.75763e-11	9.83178e-10
ST6GALNAC2	-1.41932	1.17162e-07	1.8159e-06
STARD8	-1.4183	2.26701e-19	5.67674e-17
HIST1H2BG	1.41815	5.34845e-10	1.41443e-08
TIMP1	1.41775	4.8029e-08	8.16672e-07
CD302	-1.41753	8.36474e-15	6.4604e-13
ENG	-1.41749	5.91945e-13	3.06511e-11
BOP1	1.41641	1.41368e-12	6.72273e-11
GGTLC2	-1.4161	2.00521e-06	2.2775e-05
ARNTL2	1.41541	1.20713e-13	7.35568e-12
RHBDL2	1.41414	2.54568e-08	4.60463e-07
FBXO32	1.41394	5.44148e-07	7.13334e-06
ALDH1A1	-1.41377	2.55732e-05	0.000219457
CENPE	1.41371	1.39569e-13	8.37726e-12
SBK1	1.4128	1.75258e-07	2.60184e-06
PLXNB3	1.41157	1.58905e-06	1.85276e-05
RBP2	-1.41145	3.50266e-14	2.35361e-12
C6orf97	-1.41134	6.69973e-10	1.74443e-08
TNXB	-1.41086	2.26062e-22	1.57516e-19
MSI2	1.41085	1.38501e-19	3.66878e-17
CCL21	-1.40898	2.64012e-07	3.74595e-06
LOC285141	-1.40891	1.15898e-07	1.79979e-06
S100A4	-1.40886	0.000114923	0.000827755
C9orf150	-1.40861	8.61535e-13	4.28123e-11
SESN1	-1.40739	1.74552e-18	3.41142e-16
DDIT4L	1.40736	0.00539273	0.0225903
OLFML1	-1.40633	4.24741e-21	1.8397e-18
H2AFX	1.40618	4.25062e-15	3.52044e-13
ALDH18A1	1.40609	6.43246e-14	4.10704e-12
PKP3	1.40459	2.67568e-11	9.58222e-10
SGCG	-1.40015	2.12668e-22	1.51476e-19
LOC731424	-1.3997	1.62982e-14	1.17655e-12
CD68	-1.39752	8.82294e-10	2.22496e-08
GIMAP4	-1.39718	7.13602e-13	3.64791e-11
VWF	-1.39588	4.83542e-14	3.13735e-12
EHD2	-1.39577	2.90926e-12	1.28617e-10
SYNC	-1.39568	2.56595e-19	6.18374e-17
TMEM45B	1.39473	4.63526e-05	0.000370036
SHISA3	-1.3945	0.000198574	0.00133516
TYROBP	-1.39336	5.23704e-12	2.19997e-10
C1orf135	1.39239	3.95131e-12	1.6889e-10
ARAP3	-1.39141	4.93832e-11	1.66089e-09
PNPLA6	-1.39022	3.86598e-16	4.0627e-14
ABCB6	1.39015	1.75623e-07	2.60605e-06
MYCT1	-1.3895	5.50286e-18	9.43196e-16
XLOC_009398	1.38814	0.00013875	0.000976983
C4orf48	1.3872	1.66572e-09	3.97541e-08
XLOC_l2_001089	-1.38685	1.34971e-12	6.44725e-11
CSH1	-1.38654	8.91792e-17	1.09937e-14
KLB	-1.38608	3.73208e-07	5.0816e-06
ATP6V0A4	1.38608	0.0105834	0.0395454
DUSP1	-1.38581	6.26678e-05	0.000483541
LCN2	1.38552	0.00724292	0.0288888
C1orf194	-1.38522	4.02179e-10	1.0869e-08
PTPLAD2	-1.38494	1.53865e-11	5.86407e-10
CDC20	1.38432	1.24706e-12	6.01062e-11
BLM	1.38426	4.09969e-15	3.42196e-13
COCH	1.3834	5.12244e-05	0.000404595
ADRA1B	-1.38337	2.8099e-05	0.000238482
LOC286189	-1.38332	3.44177e-09	7.58184e-08
FAM81B	-1.38171	2.72744e-05	0.0002325
ADAMTSL4	-1.38089	1.74964e-13	1.0141e-11
PRICKLE2	-1.38036	1.07949e-15	1.02976e-13
CXorf57	-1.38028	7.56038e-09	1.53857e-07
PF4	-1.38	3.70003e-05	0.000304085
SMAD9	-1.37972	3.96465e-08	6.82832e-07
CYP4X1	-1.37958	1.85946e-05	0.000165416
HOXC9	1.37878	0.00166559	0.00834932
HLA-DPA1	-1.37877	1.1954e-14	8.91045e-13
BYSL	1.37864	3.33285e-12	1.45538e-10
HLA-DQB1	-1.37842	3.45428e-07	4.73755e-06
COL6A5	-1.37835	3.4927e-09	7.68873e-08
HIST1H2AE	1.37833	3.85142e-08	6.65042e-07
HIST1H2BL	1.37775	1.52263e-09	3.66667e-08
DYNLRB2	-1.37712	1.34064e-09	3.26771e-08
HPDL	1.37515	3.03511e-06	3.30664e-05
UCK2	1.37479	8.24823e-10	2.09639e-08
EFCAB1	-1.37424	4.31313e-11	1.46756e-09
ZBBX	-1.37337	2.67052e-08	4.80065e-07
ARMCX1	-1.37289	1.75415e-15	1.60182e-13
SPARC	-1.37194	2.02552e-13	1.16347e-11
COL4A4	-1.36969	5.62696e-05	0.000440428
ADAMTSL3	-1.36934	5.21074e-20	1.56992e-17
NQO1	1.36706	9.67123e-05	0.000710968
AGMAT	1.3669	1.14157e-09	2.83201e-08
KIF20A	1.36686	1.39965e-15	1.30412e-13
CEACAM1	1.36659	1.95385e-06	2.22548e-05
HPCAL1	-1.36633	3.63586e-12	1.56846e-10
NUPR1	-1.36519	9.20831e-11	2.90497e-09
CNR1	-1.36516	6.94371e-07	8.83174e-06
PPAT	1.3649	1.46028e-16	1.68363e-14
PIP5K1B	-1.36247	4.30093e-11	1.46497e-09
EPCAM	1.36065	1.28393e-15	1.20682e-13
MMP7	1.36062	0.00789198	0.0310411
KCNJ15	-1.36039	4.22393e-06	4.42581e-05
C2orf82	1.36038	0.00150707	0.00767835
GRASP	-1.36033	4.09473e-09	8.87385e-08
GPR56	1.36016	1.49044e-06	1.74923e-05
ROR1	-1.35983	7.0196e-14	4.46413e-12
L1TD1	-1.35846	1.67836e-11	6.29915e-10
FAM92B	-1.35826	1.23187e-07	1.89644e-06
AHNAK2	1.35775	0.000142285	0.000999239
TPSD1	-1.35693	9.03747e-10	2.27727e-08
LOC100131733	-1.35599	5.59337e-11	1.86167e-09
IL3RA	-1.35565	2.65782e-09	5.99497e-08
KPNA7	1.35533	9.99801e-05	0.00073197
CDH13	-1.35489	1.17147e-11	4.56232e-10
BZW2	1.35473	2.07527e-12	9.58451e-11
CDKN1C	-1.35471	6.79513e-06	6.74087e-05
QPCT	1.35323	0.000653284	0.00375386
ATP13A4	-1.35279	1.10976e-11	4.35906e-10
IL37	1.35222	0.0101969	0.0383347
SGCE	-1.35221	8.04396e-06	7.83425e-05
SNORD47	1.3517	3.60483e-10	9.86426e-09
XLOC_001043	-1.35146	3.75731e-13	2.03428e-11
LST1	-1.35039	2.35111e-12	1.07194e-10
GPR116	-1.34929	5.39291e-09	1.13272e-07
PROC	1.34871	0.000431584	0.00261941
CYP4Z1	-1.34862	1.23452e-13	7.47993e-12
CXorf41	-1.34819	5.00813e-10	1.33397e-08
RGS22	-1.34779	1.03322e-12	5.04061e-11
PTPN13	-1.34753	4.14465e-06	4.35698e-05
TIMELESS	1.34618	1.67267e-13	9.78326e-12
CYB5A	-1.34612	1.05409e-08	2.07785e-07
TACC3	1.3453	6.22248e-13	3.21682e-11
ELF3	1.34511	3.47087e-06	3.70951e-05
CAPN3	-1.34493	1.19138e-11	4.61744e-10
S100A8	-1.34472	7.45801e-05	0.000563424
SORT1	-1.34292	1.67093e-13	9.78326e-12
LOC100506882	-1.34236	3.23098e-12	1.41668e-10
PDIA4	1.34183	9.99313e-12	3.97888e-10
TMEM59L	1.34169	0.00238339	0.0113426
GRRP1	-1.34135	7.06205e-12	2.88348e-10
DENND3	-1.34024	9.37807e-14	5.83662e-12
DACT3	-1.33956	3.95193e-12	1.6889e-10
ARHGEF16	1.33941	1.75688e-11	6.55547e-10
DYDC2	-1.33776	3.11454e-07	4.33655e-06
KIFC1	1.3369	5.27587e-11	1.767e-09
LOC100507632	-1.33666	3.66576e-22	2.25952e-19
KNTC1	1.33662	9.12833e-13	4.52212e-11
GPD1	-1.33608	1.06786e-10	3.32107e-09
IGSF10	-1.33571	3.8128e-16	4.01999e-14
CPAMD8	-1.33571	9.7852e-16	9.47538e-14
PDE2A	-1.33501	1.49298e-05	0.000135907
KCNJ8	-1.33405	6.06421e-07	7.83751e-06
PPP1R14B	1.3339	1.43167e-13	8.52934e-12
MAGI3	-1.33386	2.64045e-09	5.95997e-08
P2RY14	-1.33332	3.8166e-12	1.63542e-10
SNX25	-1.33293	2.31746e-12	1.05962e-10
SFTA3	-1.33276	5.89766e-05	0.000459038
SCGB3A1	-1.33263	0.000407256	0.002493
CHAF1B	1.33231	2.4331e-15	2.1543e-13
C6orf222	1.33211	0.00526375	0.0221612
ID2	-1.33195	1.37064e-09	3.32816e-08
ST6GALNAC6	-1.33126	3.71408e-18	6.68785e-16
PDZD2	-1.33086	1.05123e-14	7.92798e-13
SEMA3D	-1.33083	2.27794e-05	0.000197652
FOS	-1.33067	0.000510834	0.00302648
SLC40A1	-1.33066	1.17818e-09	2.91607e-08
RRM2	1.33031	2.81884e-13	1.57129e-11
SYT12	1.32982	1.45827e-05	0.000133125
SMPDL3B	1.32865	8.84146e-07	1.095e-05
CCL19	1.32858	0.000553155	0.00324364
TLCD1	1.32743	2.40776e-08	4.3774e-07
KIF15	1.32677	1.78459e-15	1.62499e-13
LTBP2	-1.32589	3.34815e-11	1.16783e-09
APOC2	-1.32505	4.56972e-07	6.1361e-06
C10orf107	-1.32374	1.27647e-10	3.88172e-09
PDK1	1.32295	3.67633e-12	1.58379e-10
ASF1B	1.32284	4.38432e-13	2.32659e-11
PGM5	-1.32278	4.62924e-14	3.01578e-12
SLC2A1	1.32251	2.69658e-11	9.64628e-10
GMFG	-1.32196	2.31193e-16	2.50345e-14
LOC100653033	-1.32173	3.147e-10	8.71802e-09
O3FAR1	-1.32044	1.1406e-10	3.52882e-09
LOC100130811	1.31952	2.40917e-06	2.684e-05
WNT3	1.31919	8.02872e-09	1.62563e-07
C2	-1.31918	1.00633e-06	1.23252e-05
TOX2	-1.31821	1.53822e-08	2.926e-07
NXPH4	1.31789	0.000619218	0.00357865
MAD2L1	1.3177	1.55954e-13	9.18866e-12
DIXDC1	-1.31745	3.85221e-14	2.5458e-12
ITGA11	1.31737	2.50003e-07	3.5693e-06
CYP27B1	1.31709	7.99846e-09	1.62102e-07
LOC100653210	1.31617	0.00202825	0.00989641
LOC100507025	1.31486	0.000251188	0.00163773
TSPAN12	-1.31482	2.45479e-07	3.51883e-06
COL4A3	-1.31464	1.57449e-07	2.3715e-06
MCM2	1.3118	8.1607e-13	4.09979e-11
ZDHHC9	1.31105	7.30134e-05	0.000552853
RARRES2	-1.30968	1.607e-07	2.41573e-06
ABP1	1.30957	0.0020735	0.0100942
STX1A	1.30903	7.30354e-11	2.36219e-09
ADAM28	1.30892	1.23741e-06	1.48212e-05
ETV4	1.30864	2.89968e-08	5.17305e-07
SERINC1	-1.30856	1.13091e-20	4.31525e-18
LMO3	-1.30805	1.22928e-05	0.000113941
PEAK1	-1.30801	3.53091e-22	2.21907e-19
SLC22A3	-1.30754	2.41254e-11	8.72988e-10
NDN	-1.30727	3.6765e-07	5.01444e-06
APOC1	-1.30616	5.53727e-06	5.6076e-05
HLA-DRA	-1.30573	3.37496e-11	1.17453e-09
TNFSF13	-1.30485	2.50674e-12	1.13164e-10
GINS4	1.30431	1.80048e-12	8.42468e-11
NPR3	-1.30333	1.38978e-06	1.643e-05
SNORD38B	1.3032	1.80122e-13	1.04023e-11
EGFL7	-1.30318	7.71783e-08	1.25379e-06
SPAG8	-1.30309	1.54702e-13	9.14854e-12
PZP	-1.30276	3.07706e-12	1.35475e-10
HLA-DRB1	-1.30074	6.44301e-12	2.64081e-10
ANGPTL4	1.30027	0.00305947	0.0140309
PTGIR	-1.29967	7.16616e-12	2.92226e-10
CCNA2	1.29961	1.20999e-13	7.35913e-12
CCL20	1.29895	0.00865466	0.0335023
XLOC_014399	1.29731	5.12964e-05	0.000404964
LY86	-1.29696	3.02831e-15	2.63759e-13
BASP1	1.29661	0.000249938	0.00163282
XLOC_005918	1.29646	1.52934e-05	0.00013898
N4BP1	-1.29617	1.69335e-14	1.21967e-12
METTL7B	1.29445	1.66696e-05	0.000150167
C9orf171	-1.29388	1.59205e-09	3.81948e-08
GAS1	-1.29333	3.15367e-09	6.99525e-08
CYP1A2	-1.29314	1.02911e-11	4.08736e-10
SPTBN1	-1.2925	4.61631e-17	6.06401e-15
TNC	1.29064	0.00101327	0.00547126
TMEM47	-1.28967	1.47579e-14	1.07261e-12
EMP3	-1.28919	3.54955e-14	2.37516e-12
FCN1	-1.28819	3.25435e-06	3.51799e-05
XPR1	1.28719	4.97852e-07	6.61025e-06
CR2	1.28719	2.64438e-05	0.000226141
AK4	1.28693	1.44813e-06	1.70457e-05
GPER	-1.28679	1.13906e-06	1.37252e-05
HAPLN3	1.28513	1.69357e-09	4.02688e-08
CD83	-1.28495	5.56383e-09	1.16557e-07
ALOX15B	-1.28488	0.00130488	0.00679842
XLOC_014002	-1.28455	2.63617e-08	4.74688e-07
SHE	-1.28428	2.23018e-08	4.07388e-07
CKM	1.28392	0.00196269	0.00961751
TMSB15A	-1.28371	3.2903e-08	5.77866e-07
ARHGEF37	-1.28365	6.02336e-08	1.00083e-06
VGLL3	-1.28275	1.78663e-17	2.65116e-15
ZNF204P	-1.28151	5.54665e-10	1.46322e-08
XLOC_004924	1.27982	0.000122621	0.000875724
CCDC60	-1.27923	7.26809e-09	1.48097e-07
POLQ	1.27916	1.01376e-12	4.96078e-11
KLF9	-1.27741	4.67853e-08	7.97215e-07
EFNA4	1.27704	1.04226e-10	3.25917e-09
PLLP	-1.27615	1.59112e-11	6.02822e-10
TCEAL2	-1.27536	1.84493e-08	3.45205e-07
NEK2	1.27475	3.36308e-19	7.92598e-17
CRABP1	1.27462	0.0117085	0.043027
PLCE1	-1.27272	1.11375e-08	2.18603e-07
GFRA2	-1.27267	3.1297e-09	6.95172e-08
CTNNAL1	-1.27207	1.01163e-10	3.17267e-09
TXNIP	-1.27204	2.70718e-09	6.08917e-08
Q49AT5	-1.27027	9.12407e-10	2.29729e-08
KRT8P12	1.27014	6.88486e-06	6.81722e-05
TTK	1.27003	8.71304e-15	6.68111e-13
LOC728392	-1.26973	1.33627e-07	2.045e-06
BMP5	-1.26946	0.00366068	0.0163075
LSR	1.2693	1.07519e-07	1.68271e-06
SIRPA	-1.26833	9.64598e-14	5.98967e-12
PLA2G4A	1.2682	0.00309388	0.0141664
C6	-1.26798	3.01523e-08	5.34536e-07
ATP1B2	-1.26794	3.47248e-13	1.89932e-11
LOC729860	1.26781	0.00960465	0.0365138
NME1	1.26763	3.44581e-17	4.67987e-15
SLFNL1	-1.26749	8.07103e-11	2.5715e-09
XLOC_l2_000092	1.26721	0.000132862	0.000940689
XLOC_l2_014209	-1.2668	3.39166e-10	9.35537e-09
SULT1A2	-1.26662	3.51677e-07	4.81708e-06
HIST1H2BC	1.26636	1.93729e-08	3.59756e-07
SLA	-1.26584	2.45612e-14	1.71511e-12
MTHFD2	1.26528	6.72247e-12	2.75183e-10
FLRT3	-1.26482	0.000142853	0.00100273
KL	-1.26462	2.80304e-12	1.24782e-10
PDGFB	-1.26447	4.8998e-12	2.06915e-10
HLA-DRB3	-1.2639	4.50101e-08	7.6942e-07
PRR11	1.26378	1.65736e-11	6.24963e-10
GAPDH	1.26338	9.96841e-13	4.89292e-11
LOC100505678	-1.26331	0.00064268	0.0036989
HYMAI	-1.26319	1.07131e-06	1.30017e-05
GPR65	-1.2613	5.26402e-16	5.44265e-14
ZFP106	-1.26037	1.64048e-22	1.19501e-19
P01115	1.26033	0.00325902	0.0147895
CHURC1	-1.25962	5.12532e-08	8.65982e-07
ITGAM	-1.25832	3.32481e-10	9.18679e-09
C1orf112	1.25823	9.02581e-18	1.43894e-15
PLA2G5	-1.25784	4.47748e-14	2.92882e-12
CYP2U1	-1.2567	1.12423e-17	1.74474e-15
XLOC_l2_001085	-1.25643	3.90142e-08	6.73027e-07
NR2F2	-1.25623	4.85671e-08	8.25383e-07
LOC100506303	1.25577	5.11437e-06	5.2339e-05
HSD17B1	1.25507	0.00014092	0.000991174
UGT8	1.25485	0.00013685	0.000965512
GATA5	-1.25458	1.65878e-12	7.80722e-11
EGR2	-1.25439	4.75142e-07	6.34817e-06
CADM1	-1.25415	5.51064e-07	7.19459e-06
WNT11	-1.25408	0.000152645	0.00106037
C19orf48	1.25376	5.00798e-14	3.22321e-12
UBD	1.25342	0.0018504	0.00913291
LOC100132909	1.25332	6.93089e-08	1.13573e-06
TBC1D2	-1.25251	1.2874e-08	2.50386e-07
PHACTR1	-1.25206	2.39749e-15	2.12865e-13
ACSS3	-1.25078	3.64511e-06	3.88021e-05
CASP1	-1.2507	2.11682e-13	1.20941e-11
IL20RB	1.25031	0.00778205	0.0307029
XLOC_005764	-1.25023	1.72131e-19	4.41371e-17
C5AR1	-1.24996	8.57736e-09	1.72689e-07
AQP9	-1.24981	3.4473e-06	3.69171e-05
XLOC_l2_009029	1.24878	8.97547e-12	3.61864e-10
IER3	1.24854	3.34366e-06	3.59876e-05
LRRC71	-1.24808	6.23481e-10	1.63e-08
PVT1	1.24649	6.62796e-11	2.1744e-09
SLC39A4	1.24617	5.4732e-07	7.1632e-06
C7orf41	-1.24584	4.54104e-10	1.21799e-08
GRAMD2	-1.24564	8.16841e-15	6.32401e-13
LOC100288911	-1.24334	1.65496e-07	2.47295e-06
FRMD5	1.2432	1.3127e-10	3.97306e-09
CATSPERB	1.24293	0.000408084	0.00249759
FANCA	1.24206	4.03009e-13	2.16732e-11
CDHR4	-1.241	2.62915e-09	5.93865e-08
LOXL2	1.24088	9.38229e-07	1.1544e-05
EFNB2	-1.2408	2.49319e-07	3.56155e-06
TTC25	-1.24056	6.43115e-06	6.40358e-05
PCYOX1	-1.24044	6.15594e-14	3.9462e-12
EPB41L5	-1.23941	3.39672e-12	1.47923e-10
AMOTL2	-1.23932	6.35076e-07	8.16831e-06
FOXF2	-1.23886	4.10419e-13	2.20347e-11
LOC100289092	1.23884	1.87471e-09	4.38203e-08
E2F8	1.23866	1.17013e-11	4.56232e-10
MC1R	1.23846	2.49349e-07	3.56155e-06
MANF	1.23831	8.45689e-15	6.50025e-13
PIK3R1	-1.23796	6.54647e-17	8.29358e-15
FRMD3	-1.23777	2.27996e-17	3.29177e-15
CALM1	-1.23747	1.01213e-12	4.96037e-11
ANKRD20A3	-1.23734	1.36458e-09	3.32099e-08
FBN3	-1.23676	0.000387851	0.00239065
DIRAS1	1.23653	0.0029835	0.0137257
DKK3	-1.23572	1.7094e-09	4.04951e-08
SPIB	1.23483	4.46019e-05	0.00035791
LOC284889	1.23445	2.98734e-10	8.33336e-09
TM4SF5	1.23426	0.0101377	0.0381376
PLOD2	1.23366	7.44555e-06	7.3047e-05
PNOC	1.23336	1.75568e-06	2.02713e-05
CARD16	-1.23325	1.62777e-14	1.17655e-12
C3	-1.233	0.000614772	0.00355809
TNS3	-1.23196	1.13662e-13	6.99248e-12
C16orf71	-1.23103	1.05819e-08	2.08337e-07
POTED	1.23093	4.35937e-05	0.000350983
DOCK11	-1.2298	4.95187e-10	1.32044e-08
AXIN2	-1.22945	4.77691e-08	8.13115e-07
PTCRA	-1.22849	3.18956e-09	7.06956e-08
RNASE4	-1.22794	3.95437e-09	8.59874e-08
IL17C	1.22705	6.5338e-05	0.000501849
LOC100287852	1.2257	6.83105e-16	6.86359e-14
PODXL	-1.22464	5.60526e-11	1.86369e-09
KLF2	-1.22345	3.7462e-06	3.97199e-05
LOC100507312	1.22309	1.62067e-06	1.88469e-05
LAPTM5	-1.22199	5.86355e-10	1.53922e-08
PPP1R14C	-1.22152	0.000106783	0.0007761
PALM	-1.22084	2.34098e-05	0.000202464
GCHFR	-1.22044	5.34212e-09	1.12427e-07
VIM	-1.21955	3.30293e-11	1.157e-09
TMEM125	-1.21912	4.54416e-06	4.72274e-05
CCDC167	1.21891	2.26986e-12	1.04082e-10
HORMAD1	1.2187	0.0094086	0.0359305
SYNM	-1.21867	7.33261e-10	1.89383e-08
LOC728196	-1.21852	3.42599e-07	4.70076e-06
HIST1H2BJ	1.21843	1.17731e-12	5.68301e-11
SCARA3	-1.21816	2.19511e-08	4.01355e-07
XLOC_008114	-1.21805	3.55172e-12	1.53423e-10
DMRTA2	1.21803	0.00712109	0.0284808
HBG1	-1.21737	0.00126786	0.00663903
SCEL	-1.21564	0.00773046	0.0305332
HIST1H2BB	1.21547	1.29956e-09	3.18695e-08
LINC00152	1.21536	1.07007e-09	2.66081e-08
IRX3	-1.2148	2.97822e-05	0.000251271
PRDM6	-1.21428	1.4985e-15	1.38815e-13
XLOC_001748	-1.21322	3.06202e-11	1.07969e-09
TCTEX1D4	-1.21156	7.01682e-09	1.438e-07
TPBG	1.21084	3.35275e-07	4.61806e-06
SERTM1	-1.21052	0.000640402	0.00368778
KLF4	-1.21003	7.73387e-05	0.000582154
KIF1C	-1.20971	1.76018e-14	1.25931e-12
SLC25A10	1.20929	2.44731e-10	6.96017e-09
C15orf52	-1.20816	3.72956e-06	3.95697e-05
DCDC2	-1.20801	5.54476e-05	0.00043495
SLC4A4	-1.20757	6.78437e-05	0.000518362
MFNG	-1.20756	1.8483e-12	8.62323e-11
HIST1H4J	1.20689	1.23247e-09	3.04312e-08
PXMP4	-1.20628	1.37782e-08	2.66518e-07
FREM2	-1.20624	3.72117e-06	3.94936e-05
HLA-DQA2	-1.206	6.0413e-05	0.000468398
KHDRBS2	-1.20494	3.1688e-07	4.40253e-06
HIST1H3F	1.2039	3.8366e-07	5.21725e-06
KDR	-1.20289	5.94327e-06	5.98096e-05
CKS1B	1.2021	7.07728e-13	3.62366e-11
FAM89A	-1.20086	3.45591e-05	0.00028652
PLEKHH2	-1.20075	7.97731e-16	7.86734e-14
PPAPDC1A	1.20041	9.17489e-06	8.80724e-05
MFSD2A	-1.20039	1.42293e-05	0.000130085
DKK2	-1.2002	3.6904e-10	1.00518e-08
MIF	1.1995	2.15605e-12	9.91475e-11
CDC25C	1.19894	2.81968e-12	1.25175e-10
TBX4	-1.1989	2.33686e-15	2.08058e-13
TTN	-1.19887	5.40173e-11	1.80538e-09
LCP1	-1.19784	1.16122e-08	2.27087e-07
VSIG1	1.19574	0.0137285	0.0489627
SLCO2B1	-1.19512	2.3921e-06	2.66591e-05
NKG7	-1.19511	5.05023e-07	6.68056e-06
KLF13	-1.19495	4.0992e-15	3.42196e-13
IFIT2	-1.1938	6.33812e-12	2.60448e-10
TMPRSS11E	1.19373	0.00154411	0.00784214
ZYX	-1.19288	2.45317e-12	1.10901e-10
CNFN	1.19271	3.69609e-05	0.00030384
XLOC_l2_004840	1.19254	4.17847e-06	4.38247e-05
WDR63	-1.1924	1.85649e-08	3.46559e-07
CPNE5	1.19213	7.74669e-07	9.74477e-06
CYP27C1	1.19177	0.000137098	0.000966833
XLOC_l2_007656	-1.19136	1.70287e-06	1.97112e-05
FPR1	-1.1911	6.46818e-07	8.2861e-06
SMAD7	-1.19064	4.3788e-13	2.32659e-11
AKAP13	-1.18938	1.7642e-11	6.57514e-10
TMCC2	-1.18927	0.000565193	0.00330395
CHGA	-1.18869	0.00471436	0.020193
PDE1B	-1.18856	1.02565e-15	9.84251e-14
RFC4	1.18698	2.66987e-15	2.34451e-13
NEXN	-1.18653	5.1804e-10	1.37338e-08
IL11RA	-1.18537	1.07141e-16	1.28137e-14
TCF4	-1.18368	3.80549e-09	8.29188e-08
SAP18	-1.18344	3.6293e-14	2.41856e-12
CDA	1.18249	0.00156211	0.00791724
CST6	-1.18212	0.00211466	0.0102602
C10orf54	-1.18186	1.73143e-16	1.96793e-14
LOC283710	1.1818	6.25225e-08	1.03511e-06
HLA-DPB2	-1.18079	1.05533e-06	1.28614e-05
KCNRG	-1.18029	7.32329e-11	2.36619e-09
HRCT1	-1.17972	8.46395e-08	1.35915e-06
SFXN4	1.17938	7.04604e-14	4.47208e-12
FAM181A	-1.17869	2.07255e-06	2.35065e-05
EME1	1.17853	1.94235e-17	2.84275e-15
MESP1	1.17789	0.00103481	0.00556507
HIST1H2BK	1.17749	1.00364e-05	9.52586e-05
LOC643733	-1.17747	2.9683e-15	2.59237e-13
CD163	-1.17672	4.94949e-07	6.57716e-06
PAMR1	-1.17659	7.61827e-10	1.95658e-08
WDR86	1.17638	0.00335427	0.0151467
FAM65A	-1.17615	2.5898e-11	9.32677e-10
CPB2	-1.17582	9.29358e-08	1.47684e-06
COL9A3	1.17524	0.0027064	0.0126433
SH3D19	-1.1747	4.13528e-11	1.41607e-09
C6orf125	1.17463	3.47742e-12	1.50999e-10
DUSP5	1.17352	6.00532e-05	0.000466059
PTPRQ	-1.17309	9.61826e-17	1.16925e-14
HEY1	-1.1729	0.000648042	0.00372843
WDHD1	1.17159	1.36345e-12	6.50316e-11
LOC728052	-1.17106	1.02184e-13	6.3106e-12
SPNS2	-1.17024	0.000130443	0.000926591
MYO19	1.16908	1.28796e-12	6.18918e-11
RCOR2	1.16898	0.000190941	0.00128951
XLOC_006779	1.1685	0.000999528	0.00540433
HIST1H4F	1.16846	1.42892e-10	4.29237e-09
TENC1	-1.16765	2.93403e-11	1.04028e-09
EFEMP2	-1.16604	3.12274e-09	6.94106e-08
GPC2	1.16542	2.78662e-08	4.9875e-07
TSPAN4	-1.16461	6.47304e-13	3.33559e-11
TNNI2	-1.16435	0.000312185	0.00197931
LGI4	-1.16425	1.84996e-05	0.000164617
MCM6	1.16403	1.65404e-13	9.72756e-12
ECT2	1.16378	1.37536e-11	5.28573e-10
NCCRP1	1.16272	0.00129385	0.00675193
GGA2	-1.16259	9.30909e-17	1.1432e-14
PPFIBP1	-1.16242	4.48394e-20	1.40901e-17
PODXL2	1.1623	1.73166e-08	3.25396e-07
LOC401022	-1.16223	2.78215e-05	0.000236471
MYADM	-1.16221	8.46302e-13	4.21861e-11
GPR172A	1.16176	9.23707e-12	3.71943e-10
MLLT11	1.16139	0.000242033	0.00158838
SERPINI2	-1.16122	7.51427e-08	1.22382e-06
TSPAN32	-1.16101	7.79274e-14	4.90713e-12
LOC100507367	-1.16061	1.34254e-24	1.59374e-21
SAMD5	-1.15975	2.23696e-08	4.08309e-07
ATP8A1	-1.15973	2.60303e-08	4.69521e-07
SLC46A2	-1.15945	2.63895e-05	0.000225737
ODAM	-1.15936	1.30418e-05	0.000120292
ARHGAP44	-1.15869	1.52193e-08	2.90017e-07
WDR38	-1.15834	2.79789e-07	3.94883e-06
DENND5A	-1.1571	2.29234e-16	2.49065e-14
SNORD4B	1.15685	8.96013e-14	5.60918e-12
CCDC146	-1.15657	3.56016e-07	4.86818e-06
LOC100506115	-1.15593	2.80242e-14	1.93585e-12
PTPRO	-1.15557	5.33232e-12	2.23251e-10
CTIF	-1.15516	1.87958e-15	1.70182e-13
RASGRF1	-1.1542	1.6543e-08	3.12455e-07
CHTF18	1.15329	1.36898e-09	3.32721e-08
GAB2	-1.1529	5.83412e-10	1.53275e-08
CD300LF	-1.15175	5.47826e-13	2.86442e-11
HS3ST1	1.15111	3.4921e-05	0.000289147
CACNB4	-1.15085	2.92972e-06	3.20271e-05
PLIN5	-1.15044	1.96006e-05	0.000173211
AFF3	-1.14935	9.78067e-12	3.90399e-10
TACC1	-1.14903	1.80664e-18	3.50949e-16
STIL	1.14861	1.7063e-18	3.35523e-16
IFIT3	-1.14858	3.64593e-07	4.97698e-06
MMP24	-1.14658	2.22444e-05	0.000193753
FGGY	-1.14633	5.87484e-07	7.6235e-06
BDKRB1	1.1463	0.00118631	0.00626315
CFL2	-1.14576	1.29537e-11	5.0023e-10
DCAF13	1.14536	7.82285e-15	6.08587e-13
DLC1	-1.14513	9.72875e-15	7.37177e-13
CES1P2	-1.14508	1.06008e-06	1.28977e-05
TMEM119	-1.14497	7.05215e-07	8.94127e-06
LOC100131774	-1.14484	0.000535808	0.00315636
SNORD76	1.14442	8.20177e-06	7.97098e-05
AGT	1.14426	0.00430474	0.0187085
PGCP	-1.1432	7.85379e-11	2.51227e-09
MYBL2	1.14312	2.06429e-11	7.54441e-10
BHLHE41	-1.14287	8.79272e-09	1.7614e-07
RILPL2	-1.14283	8.84065e-14	5.54522e-12
AXL	-1.14239	8.04914e-10	2.05407e-08
TUBB6	-1.14233	6.04423e-08	1.00378e-06
PION	-1.14183	7.43597e-12	3.02459e-10
RSPO2	-1.14128	2.83014e-15	2.47846e-13
MACF1	-1.14041	7.15963e-16	7.14892e-14
SRRM4	-1.1394	1.08014e-11	4.25838e-10
SLC39A11	1.13842	1.66824e-06	1.93523e-05
SLC16A11	-1.13727	8.25291e-11	2.62423e-09
MTFP1	1.13698	3.04796e-09	6.78897e-08
FAM189A1	-1.13697	7.52609e-07	9.48962e-06
GPD1L	-1.13583	6.3518e-08	1.05079e-06
MOCS1	-1.13446	2.29388e-12	1.05033e-10
KPNA2	1.13445	1.06256e-14	7.99463e-13
LOC440335	1.13302	0.00790489	0.0310742
ZEB2	-1.13241	5.90591e-17	7.57185e-15
LOC100505880	1.13212	3.13118e-05	0.00026238
HIST1H3D	1.13209	4.49824e-07	6.04519e-06
SGOL1	1.13153	3.74179e-13	2.02931e-11
BCL6B	-1.13118	2.77297e-09	6.21969e-08
IFIT1	-1.131	2.08255e-05	0.000182476
HIST1H1D	1.13082	9.39574e-06	8.97355e-05
AGBL2	-1.13034	2.087e-06	2.36453e-05
NLN	1.13024	3.05324e-08	5.40378e-07
LOC100506897	-1.12994	4.85523e-05	0.000385388
XLOC_l2_001134	1.12984	0.000274527	0.00177224
GPR162	-1.12937	6.82268e-10	1.77213e-08
ANKRD58	-1.12934	6.3825e-08	1.05395e-06
VARS	1.12865	8.21068e-10	2.0903e-08
ICAM2	-1.12835	1.88421e-08	3.50712e-07
SRPK1	1.12816	2.63521e-12	1.18462e-10
CCDC153	-1.12805	1.85343e-08	3.46392e-07
CDKL1	-1.12801	3.14319e-10	8.715e-09
UACA	-1.12688	1.28257e-10	3.89657e-09
RASL12	-1.12679	1.82472e-09	4.27216e-08
TGFBR2	-1.12627	7.56437e-15	5.92795e-13
EFNB1	-1.12623	2.47327e-06	2.75063e-05
POLE2	1.12564	1.76177e-09	4.14902e-08
HIST1H2AM	1.12559	7.52286e-13	3.81523e-11
MNDA	-1.12543	1.34431e-10	4.06105e-09
SH3BP5	-1.12526	1.51515e-08	2.89068e-07
ZBTB47	-1.1247	2.66983e-12	1.19516e-10
DLL3	1.12423	0.00165187	0.00829352
MYOM2	-1.12387	3.2304e-07	4.47454e-06
LILRB5	-1.12353	4.44938e-06	4.63174e-05
SOCS2	-1.12336	5.36799e-05	0.000422531
FLJ42875	-1.12332	2.477e-07	3.54274e-06
ITGA10	-1.1227	6.02008e-05	0.000466865
CCDC102B	-1.12235	1.16654e-07	1.80955e-06
ARMC3	-1.12223	5.83113e-07	7.57291e-06
DHCR24	-1.12147	1.55289e-08	2.94691e-07
GDF15	1.12142	0.00263235	0.0123604
LDLR	-1.12049	7.94764e-06	7.74514e-05
GALNT6	1.12031	0.00472288	0.0202241
TMEM88	-1.12021	9.48112e-07	1.16611e-05
C9orf117	-1.11996	1.74774e-07	2.59586e-06
TIMP2	-1.11985	1.37698e-10	4.14801e-09
SLC16A9	1.11906	0.00299771	0.0137832
ARHGAP11B	1.11849	2.472e-13	1.39249e-11
PLXDC2	-1.11797	9.98682e-12	3.97888e-10
SEC14L6	-1.11716	1.32926e-09	3.24985e-08
CHST9	-1.11672	9.222e-06	8.83658e-05
FGF11	1.11641	3.36755e-07	4.6285e-06
B3GNT1	-1.11548	1.17834e-13	7.20768e-12
BAI1	1.11531	0.00357137	0.0159584
RACGAP1	1.11504	6.46213e-11	2.12217e-09
SPINK13	1.11466	0.00786897	0.0309734
NR2F1	-1.11436	1.17567e-05	0.000109479
AR	-1.11406	1.00843e-07	1.58909e-06
GPR126	-1.11336	6.36651e-06	6.34908e-05
MICALL2	1.11271	3.28302e-06	3.5442e-05
FGD3	-1.11257	2.10845e-08	3.88615e-07
KRT18	1.1123	6.65743e-07	8.51493e-06
ALOX5	-1.1115	3.25908e-18	6.01785e-16
ABHD6	-1.11144	1.00826e-08	1.99486e-07
TRIM59	1.11115	2.9916e-11	1.05602e-09
STK39	1.11107	1.85514e-08	3.46509e-07
BTK	-1.11107	1.34352e-14	9.8541e-13
MS4A1	1.11074	0.000215568	0.00143411
TSPAN19	-1.11065	3.10529e-05	0.000260483
SH3BGRL	-1.11061	5.7154e-12	2.37293e-10
SFTA2	-1.11058	0.000864466	0.0047764
GALNTL1	-1.11041	3.83119e-07	5.21211e-06
XLOC_005763	-1.10993	4.98211e-18	8.67862e-16
LINC00472	-1.10955	5.60569e-21	2.30351e-18
FAM155B	1.10932	0.00022164	0.00146929
TRIP13	1.1089	4.28118e-09	9.24043e-08
IL20RA	-1.10751	0.000107918	0.000783642
HMCN1	-1.10744	3.00198e-10	8.3669e-09
ITGB4	1.10741	0.00238157	0.0113356
LOC100288273	1.10698	0.000383006	0.00236706
SELP	-1.10697	9.24297e-08	1.47086e-06
GSTA5	-1.10664	0.0109121	0.0405794
SPRR3	1.10653	0.00878575	0.0339196
TNFRSF17	1.10594	9.50757e-05	0.000700222
MRAS	-1.10594	9.36041e-10	2.34941e-08
SNCA	-1.1057	7.18265e-08	1.17426e-06
NET1	1.10522	3.39768e-06	3.64466e-05
RERGL	-1.10515	0.000152401	0.0010596
SNORA12	-1.10491	9.26357e-07	1.14155e-05
CTDSPL	-1.10489	6.04326e-11	1.99737e-09
ADPRH	-1.10484	4.14603e-10	1.11577e-08
CCDC13	-1.10469	2.96301e-10	8.27989e-09
APOL3	-1.10456	1.82661e-09	4.27346e-08
FBXO15	-1.10412	2.65945e-05	0.000227369
ITGAL	-1.10284	1.88214e-09	4.39376e-08
PMP22	-1.10255	7.45932e-15	5.85996e-13
GPBAR1	-1.10232	1.84057e-12	8.59969e-11
LINC00467	1.10227	1.55503e-07	2.34659e-06
CD59	-1.10201	2.45428e-08	4.44935e-07
SHMT2	1.10129	2.41645e-12	1.0955e-10
CRY2	-1.10113	1.71844e-13	1.00145e-11
EVL	-1.10035	1.43894e-08	2.77168e-07
STOML3	-1.10023	8.20948e-07	1.02481e-05
XLOC_010582	-1.09996	1.00236e-07	1.58187e-06
APCDD1	-1.09993	0.00086426	0.0047764
HDGF	1.0999	3.42865e-13	1.87855e-11
NTN1	-1.09949	0.00334384	0.0151081
CCDC96	-1.09936	2.27657e-07	3.28225e-06
CLSPN	1.09927	7.62923e-11	2.44777e-09
LOC100505946	1.09837	0.00266096	0.012471
CIT	1.09762	3.59072e-05	0.000296343
EXO1	1.09741	1.03555e-12	5.04429e-11
FGD5	-1.09718	1.38777e-20	5.11273e-18
CAMK2N2	1.09702	0.00228891	0.0109728
CELA2B	-1.09689	1.29608e-10	3.93017e-09
LOC100652987	-1.09668	1.02185e-10	3.19846e-09
LDHA	1.09656	8.45428e-09	1.70318e-07
KRT16	1.0934	0.000153559	0.00106547
AGTR2	-1.09339	3.18472e-05	0.00026631
P2RY1	-1.0931	5.03624e-12	2.11839e-10
MUC4	1.09296	0.000139359	0.000980836
HOXA2	-1.09257	1.34697e-12	6.44372e-11
TRAF5	1.09149	2.84416e-08	5.07861e-07
AADAC	-1.09128	0.00434279	0.018856
XLOC_004441	1.09107	0.00182759	0.00903563
FAM72D	1.09036	1.6671e-15	1.53106e-13
GALNT7	1.09003	2.00276e-05	0.000176693
TNFRSF18	1.08987	3.79073e-05	0.000310981
FAM83D	1.08916	3.6872e-08	6.41752e-07
PRKCH	-1.08874	1.65889e-10	4.887e-09
PCDP1	-1.08849	8.19992e-09	1.65924e-07
FAM105A	-1.08824	6.91266e-08	1.13332e-06
HECW2	-1.08801	3.32579e-07	4.58487e-06
LOC100131262	1.08773	0.00112928	0.00599964
BTBD16	1.08732	0.00128775	0.0067256
GNL3	1.08707	1.05034e-10	3.27956e-09
GLRX	-1.08696	3.53363e-07	4.8381e-06
LOC285181	-1.08695	1.398e-14	1.01838e-12
FPR2	-1.08684	2.6845e-08	4.82308e-07
FHL5	-1.0867	1.35779e-16	1.58254e-14
DISP1	-1.08653	6.70599e-11	2.19227e-09
SH2B3	-1.08619	2.17806e-15	1.95003e-13
PDIA6	1.08589	2.98483e-10	8.33336e-09
CCDC19	-1.08557	6.18639e-05	0.000477798
ARSE	1.08548	0.000743013	0.00418542
KIF4A	1.08438	9.35563e-16	9.11449e-14
CCND2	-1.08432	2.82414e-07	3.98413e-06
PDGFRA	-1.08413	5.11915e-08	8.65395e-07
GPR124	-1.08333	1.73196e-08	3.25396e-07
DNAH12	-1.08301	7.78141e-08	1.26283e-06
FAM136A	1.08291	1.64503e-17	2.45239e-15
STARD13	-1.0828	1.34678e-20	5.07848e-18
ADAMTS4	1.08212	2.72299e-05	0.000232183
POC1A	1.0818	3.89085e-11	1.33952e-09
SHISA2	-1.08145	0.000327882	0.00206794
BRIX1	1.08134	3.11964e-11	1.09759e-09
HCST	-1.08124	1.33993e-10	4.05166e-09
CD97	-1.08031	7.14383e-08	1.16883e-06
EDARADD	1.08021	1.95179e-08	3.6182e-07
HIST1H2AL	1.07968	8.94027e-11	2.83436e-09
INHBA	-1.07951	4.10703e-05	0.000334108
VCAN	1.0793	1.33437e-05	0.000122689
CXCR5	1.07925	7.54322e-07	9.50748e-06
BMX	-1.07903	8.12831e-11	2.58718e-09
KISS1R	1.07873	0.000883069	0.00486242
DNALI1	-1.07847	2.32127e-06	2.59419e-05
DNAH14	1.07775	1.14761e-08	2.24837e-07
PTN	-1.07763	0.0025204	0.0118887
FZD8	-1.0773	6.12159e-05	0.000473707
VEGFC	-1.07681	7.16809e-06	7.0671e-05
TNFAIP8L2	-1.07568	3.26778e-10	9.03702e-09
HLA-DQB2	-1.07527	4.27882e-05	0.000345018
SLC4A3	1.07507	0.000102804	0.000750147
SNORD43	1.07486	6.86838e-09	1.41209e-07
OGDHL	1.07448	0.00147098	0.00753331
CD9	-1.07363	0.00010082	0.00073728
SLC11A1	-1.0736	3.96941e-15	3.33056e-13
XAGE2B	-1.07298	0.00620329	0.0253876
CECR1	-1.07284	9.33023e-08	1.48119e-06
SNORD80	1.07281	9.31126e-08	1.47891e-06
RORA	-1.07209	8.17446e-08	1.31861e-06
FRMD4B	-1.07158	3.66753e-10	1.00044e-08
C20orf194	-1.07146	1.08306e-11	4.26466e-10
C4orf38	-1.07045	2.70728e-12	1.21023e-10
AKAP14	-1.0701	8.68415e-06	8.38892e-05
SERPING1	-1.0697	6.7648e-15	5.35371e-13
ENKUR	-1.0694	4.70149e-06	4.8626e-05
LAMA2	-1.0692	1.2579e-09	3.09902e-08
ABCG1	-1.06849	3.71179e-06	3.94216e-05
CDH15	1.06781	0.00247509	0.0117147
CTF1	-1.06751	2.56175e-06	2.83436e-05
PPIF	1.06712	4.18657e-10	1.12574e-08
XLOC_l2_013193	-1.06675	5.55926e-05	0.000435981
VASH1	-1.06648	3.78364e-10	1.02774e-08
TNFSF12	-1.06618	2.80651e-20	9.27363e-18
B3GALNT1	-1.0661	6.3535e-08	1.05079e-06
CLDN1	1.06602	0.00365545	0.0162864
TTC29	-1.06542	4.11036e-08	7.06408e-07
XLOC_l2_015894	-1.06532	1.09206e-10	3.38845e-09
TLR4	-1.06291	9.35012e-16	9.11449e-14
SAMD10	1.06288	7.63255e-10	1.95867e-08
SH3GL3	-1.06263	9.48954e-15	7.20756e-13
ST6GALNAC3	-1.06258	1.48952e-07	2.25304e-06
KAT2B	-1.06195	3.65592e-14	2.43111e-12
KRT86	1.06191	0.000500127	0.00297309
CDK1	1.0619	2.59424e-15	2.28436e-13
CTSF	-1.06159	5.63923e-05	0.000441173
RHOBTB2	-1.06062	3.35899e-05	0.000279425
PLAC8	-1.06046	1.10903e-07	1.72724e-06
PACRG	-1.05987	5.07841e-10	1.34858e-08
PPP1R32	-1.05966	6.80665e-11	2.2194e-09
HDC	-1.05895	0.000122989	0.000877568
BARX1	1.05862	0.0039158	0.0172664
CCDC11	-1.05846	1.9239e-06	2.1937e-05
EPDR1	-1.05796	0.00101767	0.00548944
ZNF239	1.05742	1.22863e-05	0.000113914
FAM82A2	-1.05692	3.84881e-17	5.14008e-15
SNORD60	1.05685	2.11217e-09	4.88098e-08
ARL3	-1.05661	3.96652e-09	8.61931e-08
KIF17	-1.05604	1.06551e-11	4.21628e-10
MRPL12	1.05568	1.29324e-12	6.20524e-11
FAM184A	-1.05539	6.46168e-08	1.06617e-06
BMP6	-1.05523	0.000488279	0.00291277
FKBP1B	-1.05519	7.95996e-05	0.000596941
LOC100505994	1.05487	0.000666364	0.00381467
AKT3	-1.054	7.73076e-10	1.98071e-08
SLC22A18	1.05388	3.59102e-05	0.000296343
MEST	1.05289	6.29642e-07	8.1082e-06
RASGEF1A	1.05262	3.81722e-06	4.04195e-05
SEMA6A	-1.05201	1.68963e-09	4.02048e-08
HIST1H4K	1.05152	1.91237e-07	2.80785e-06
MAGED4B	1.05148	0.00027189	0.00175627
FERMT1	1.05126	2.23746e-06	2.51367e-05
C22orf15	-1.05001	1.73655e-09	4.10169e-08
LOC100132724	1.04982	2.4017e-12	1.09036e-10
LIN7A	-1.04958	2.8129e-05	0.000238642
CELSR3	1.04933	8.34298e-05	0.000623186
SNORA56	1.04921	2.22935e-09	5.1149e-08
PRKCDBP	-1.04911	6.39396e-07	8.20413e-06
ELF5	-1.04902	0.00281428	0.013069
LOC100652757	-1.04894	3.90073e-07	5.29323e-06
PHACTR2	-1.0488	5.09599e-15	4.12467e-13
ORC6	1.04864	2.95465e-14	2.02789e-12
PTGDS	-1.04848	2.14435e-08	3.94099e-07
PODNL1	1.04817	0.00025181	0.00164112
DSG2	1.04795	1.81204e-07	2.6777e-06
MICALCL	-1.04773	2.54842e-06	2.82344e-05
HTR3C	-1.04756	2.90249e-09	6.48749e-08
TRIM22	-1.04752	7.60881e-09	1.54647e-07
LAMB2	-1.04642	1.53557e-11	5.85929e-10
RTN1	-1.04587	1.42111e-12	6.74808e-11
PRSS22	1.04551	0.000704454	0.00400127
LTC4S	-1.04469	5.07545e-10	1.34858e-08
RGS17	1.04449	0.000650439	0.00373886
ATP8A2	-1.04445	6.22424e-07	8.02815e-06
PC	1.04427	1.02039e-05	9.659e-05
NLRC4	-1.04406	7.94505e-15	6.16598e-13
OR7E47P	-1.0428	1.45314e-10	4.35699e-09
ERBB4	-1.04269	2.18952e-08	4.00562e-07
NOP16	1.04251	4.92469e-10	1.31479e-08
CASKIN2	-1.04235	1.12574e-06	1.35749e-05
CD74	-1.04217	3.96322e-06	4.18548e-05
ZHX1-C8ORF76	1.04199	1.22178e-10	3.74796e-09
THRA	-1.04194	5.01508e-10	1.33397e-08
LRRC20	1.04168	2.04712e-07	2.98455e-06
SLC24A3	-1.04153	0.000361184	0.00224833
RGS18	-1.04118	1.58773e-10	4.71641e-09
SGCB	-1.04042	1.87575e-09	4.38203e-08
PI15	1.0403	0.000662	0.00379374
UNC5CL	1.03997	2.38373e-09	5.41482e-08
MCM10	1.03958	1.74163e-11	6.52134e-10
ANG	-1.03948	6.57522e-05	0.000504546
MYLK	-1.03849	2.96186e-13	1.64815e-11
DOK2	-1.03823	1.93058e-11	7.11251e-10
HMBS	1.03768	3.34246e-10	9.22761e-09
IL2RA	1.0373	1.6096e-12	7.58689e-11
TRAIP	1.03715	3.67139e-08	6.40236e-07
HIST2H4B	1.03714	5.12951e-08	8.66233e-07
ID1	-1.03703	0.000922847	0.00504935
CARD14	1.03614	6.92907e-06	6.85464e-05
POTEB	1.03588	0.0032913	0.0149042
PTRH2	1.0356	4.04025e-11	1.38649e-09
GPR110	1.03545	0.00142064	0.00731241
RANBP3L	-1.03536	3.31814e-11	1.16106e-09
COL7A1	1.03493	0.000515101	0.0030495
FGFR2	-1.03474	6.02914e-09	1.2524e-07
KAT2A	1.03452	8.2669e-08	1.33218e-06
ADARB1	-1.03441	2.36054e-11	8.56854e-10
ICA1	1.03371	7.80493e-09	1.58532e-07
CITED2	-1.03369	5.02513e-07	6.6611e-06
PGM2L1	1.03308	1.00655e-08	1.99271e-07
KCNJ12	-1.03292	0.000947864	0.00516946
MUC15	-1.03197	9.31165e-05	0.000687848
FLVCR1	1.03139	3.64209e-09	7.96291e-08
XLOC_002344	-1.03138	2.09132e-17	3.04686e-15
DTYMK	1.03093	3.5482e-10	9.72025e-09
TSTA3	1.03064	3.05804e-07	4.27645e-06
FEN1	1.03028	2.83801e-14	1.95202e-12
UBE2S	1.03021	1.42456e-06	1.67992e-05
XLOC_001257	1.02989	1.3936e-09	3.37624e-08
CKAP2L	1.02964	9.00605e-11	2.84958e-09
BRCA1	1.02951	2.07892e-10	6.01928e-09
HPS5	-1.02937	6.96899e-20	1.94235e-17
MMP14	1.02844	2.03902e-07	2.97472e-06
NANOS1	1.02797	4.0033e-05	0.000326664
NGEF	1.02783	0.000332767	0.00209175
XLOC_006870	-1.02756	2.62149e-13	1.46639e-11
ALG1L	1.02674	1.09193e-06	1.3217e-05
PDPN	-1.02618	4.9778e-06	5.11538e-05
MYO9A	-1.02613	3.55248e-17	4.76529e-15
MYOZ1	-1.02611	5.41109e-08	9.09472e-07
GYPE	-1.02608	9.34104e-16	9.11449e-14
HIST1H3H	1.0259	5.67524e-09	1.18658e-07
LOC100188947	-1.02586	1.79936e-09	4.22513e-08
C9orf174	-1.02533	1.77456e-09	4.16996e-08
GMNN	1.02487	2.09934e-09	4.86186e-08
NCAPG2	1.02454	5.46547e-12	2.28395e-10
SEC14L3	-1.02451	1.06e-10	3.30176e-09
HABP2	1.02418	0.001293	0.00674862
CAPN5	1.02298	0.00118599	0.00626251
TMEM145	1.02249	0.000254223	0.00165449
BORA	1.0217	2.3559e-12	1.07261e-10
MAP3K3	-1.02169	9.24388e-18	1.45893e-15
PTPLA	-1.0216	1.7585e-06	2.02892e-05
NOV	-1.02106	6.01694e-05	0.000466735
SLC6A13	-1.02068	5.59324e-12	2.33045e-10
ETS2	-1.02048	2.89662e-06	3.17085e-05
ICAM4	-1.02046	0.00735232	0.0292233
TFRC	-1.01917	1.11738e-05	0.000104781
PRRX2	1.01895	0.00100949	0.00545266
WDR12	1.01893	1.66122e-13	9.75193e-12
JUN	-1.01878	4.99599e-05	0.000395288
P2RX1	-1.01825	3.57501e-15	3.03942e-13
BNIP3	1.01786	0.000123544	0.000880941
C2orf54	-1.01713	0.00112579	0.00598505
BMPR2	-1.0171	3.49247e-14	2.3517e-12
HLA-DMA	-1.017	6.60334e-10	1.72073e-08
ATOH8	-1.01677	8.11286e-08	1.31131e-06
RDH10	1.01668	0.00073604	0.00415417
MEOX2	-1.01596	5.60295e-08	9.38275e-07
TMSB4X	-1.01566	4.78903e-07	6.38776e-06
TRIL	-1.01561	0.00275548	0.0128482
TTC39C	1.01557	9.15477e-11	2.89377e-09
ADM2	1.01533	2.62761e-11	9.4454e-10
HES6	1.01521	1.51883e-06	1.77735e-05
REV3L	-1.01507	3.62859e-13	1.97795e-11
SIGLECP3	-1.01499	9.66135e-14	5.98967e-12
TNF	-1.01494	1.72394e-05	0.000154427
LOC100507307	1.01423	2.802e-06	3.07673e-05
ANKRD20A2	-1.01337	3.68334e-11	1.27355e-09
E2F1	1.01319	1.35742e-07	2.07378e-06
PDCD2L	1.01314	5.44723e-09	1.14338e-07
HIST1H2BF	1.01236	3.0737e-05	0.000258104
ST14	1.01212	5.00086e-09	1.06034e-07
ZFPM2	-1.01211	9.36011e-11	2.94995e-09
ABLIM3	-1.01197	1.50945e-08	2.88153e-07
LOC729680	-1.01196	1.90797e-05	0.000169168
C1orf38	-1.01195	2.66413e-09	6.00496e-08
CXCL12	-1.01165	1.06827e-10	3.32107e-09
TMEM35	-1.01129	6.45891e-10	1.68447e-08
PPP1R15A	-1.0112	1.03445e-07	1.62451e-06
NR3C2	-1.0112	1.52735e-10	4.54968e-09
GADD45B	-1.01076	0.000326192	0.00205809
METTL1	1.01074	2.47161e-15	2.18237e-13
FBXO16	1.0102	3.85528e-07	5.23821e-06
HOXA3	-1.01008	4.36997e-05	0.000351748
AK1	-1.00971	3.91748e-11	1.3458e-09
KRT1	-1.00932	0.000816061	0.00453082
CHEK2	1.00928	2.81231e-12	1.25021e-10
PKHD1L1	-1.0081	1.07683e-14	8.06411e-13
ATIC	1.00799	3.98613e-17	5.30139e-15
DDR2	-1.00796	5.31048e-10	1.40554e-08
TLR7	-1.00791	1.17317e-09	2.90591e-08
ST6GALNAC1	1.00787	0.00474211	0.0203011
SUV39H2	1.00787	1.13566e-10	3.51693e-09
GNPNAT1	1.00776	1.80156e-09	4.2272e-08
PTGFR	-1.00775	5.54675e-11	1.84999e-09
LOC100130111	1.00774	0.00265098	0.0124315
PABPC1L	1.00766	1.65541e-09	3.95669e-08
KLHL6	-1.00727	2.39064e-09	5.42668e-08
CD109	-1.00687	0.000305523	0.00194298
CXCR2	-1.00675	1.02098e-06	1.2495e-05
SIDT2	-1.00474	1.24046e-10	3.79381e-09
CA9	1.00443	0.00463503	0.0199091
RIC3	-1.00407	6.71415e-08	1.1019e-06
KRTCAP3	1.00283	0.000199006	0.00133778
PCSK1	1.00277	0.0098822	0.0373919
DGCR5	1.00269	8.82869e-06	8.50804e-05
LCAT	-1.00231	1.16342e-08	2.27378e-07
GFOD1	-1.0014	5.38976e-13	2.82738e-11
PPIL1	1.00076	1.43972e-12	6.8263e-11
DCHS1	-1.00053	3.17309e-08	5.59428e-07
C4orf22	-1.00047	5.93399e-06	5.9735e-05
BLK	1.00026	0.000229973	0.00151669
HSPB6	-0.999184	1.59354e-11	6.03025e-10
MGLL	-0.999157	2.16252e-06	2.43803e-05
C2orf29	0.998972	3.09514e-15	2.68849e-13
CCL18	-0.998673	0.00300004	0.0137919
C6orf165	-0.997998	1.29725e-05	0.000119722
PADI1	0.997182	0.00289694	0.0133909
XLOC_005530	-0.996787	1.49598e-20	5.44876e-18
B3GNT6	0.9963	0.00313787	0.0143392
RNASEH2A	0.996104	2.19513e-12	1.008e-10
CLIC2	-0.996031	4.46152e-05	0.00035791
SERPINE2	0.995704	0.000284862	0.0018279
CBFA2T3	-0.995577	2.37072e-12	1.07782e-10
PPARGC1A	-0.995532	3.63825e-05	0.0002997
PRSS3	0.99544	0.0126549	0.0458944
ATAD5	0.995254	3.75198e-11	1.29449e-09
SPRYD7	-0.993604	1.92238e-10	5.61168e-09
PLA2G4C	-0.993402	6.69334e-07	8.55062e-06
AURKB	0.99339	2.60603e-12	1.17315e-10
LEPR	-0.992834	1.16478e-16	1.37762e-14
FBXO41	0.992596	3.33087e-05	0.000277229
NHSL1	-0.992546	9.18605e-10	2.3098e-08
STX12	-0.991773	3.75719e-18	6.72767e-16
TGM1	-0.991377	4.68985e-06	4.8537e-05
LOC100505719	-0.990879	6.81444e-10	1.77142e-08
XLOC_l2_015893	-0.990613	3.83395e-14	2.53896e-12
ARRB2	-0.990356	8.18326e-13	4.10469e-11
GJA4	-0.990112	5.10127e-08	8.63712e-07
C11orf96	-0.990009	0.000403736	0.00247287
LOC100128881	0.9899	1.32084e-07	2.02369e-06
SOX7	-0.989748	2.62784e-08	4.73454e-07
GJA1	-0.989693	8.48855e-05	0.000633027
ALG3	0.989429	2.89294e-09	6.47065e-08
PLA1A	-0.989385	6.70402e-05	0.000513248
XLOC_l2_012911	-0.989078	4.99272e-09	1.05978e-07
SLC20A1	0.988909	2.16437e-08	3.97095e-07
RECK	-0.988523	2.93308e-10	8.21056e-09
CKAP4	0.988183	2.10944e-10	6.09115e-09
CLCF1	0.987604	0.000112	0.000809247
GSDMB	0.987073	5.49673e-05	0.000431605
EXTL3	-0.986677	9.19043e-10	2.3098e-08
PKI55	-0.986033	1.16777e-06	1.40343e-05
PURA	-0.986023	1.47025e-07	2.22914e-06
C5orf58	0.985632	0.00105393	0.00565082
ARRDC4	-0.985512	7.84618e-09	1.59269e-07
C6orf105	-0.985346	3.6901e-08	6.41752e-07
DAAM2	-0.985212	7.74104e-05	0.000582431
XLOC_005220	0.984376	6.67531e-07	8.53438e-06
ZMYND15	-0.984342	3.38612e-09	7.4695e-08
ENO1	0.984239	2.53742e-07	3.61143e-06
XLOC_006808	-0.983526	2.65115e-11	9.51564e-10
SHCBP1	0.98345	1.42255e-11	5.45403e-10
CYYR1	-0.983364	6.39994e-13	3.30323e-11
SPAG17	-0.983225	0.000480187	0.00287305
ETV5	-0.982971	7.72747e-05	0.00058182
NME5	-0.982889	4.7432e-05	0.00037743
C7orf23	-0.982806	3.72199e-08	6.46597e-07
S100A16	0.982778	0.000460897	0.00277161
HN1L	0.982605	1.07128e-08	2.10655e-07
C19orf51	-0.982082	0.000228522	0.00150805
TRAP1	0.982044	5.87552e-11	1.94548e-09
XLOC_000357	-0.981892	1.86894e-08	3.48276e-07
SRL	-0.981859	1.49023e-11	5.70668e-10
KCNJ18	-0.981564	0.00328823	0.0148967
MIOX	0.981519	2.85285e-05	0.000241648
SLC6A8	0.981381	0.000169548	0.00116243
JPH1	-0.981339	4.80853e-05	0.00038225
CORO1C	-0.981282	1.335e-09	3.25891e-08
FAM59B	0.980967	2.36848e-05	0.000204566
ONECUT2	0.980883	0.00936865	0.0358333
HRASLS	0.980863	0.000803	0.00447147
PKD2	-0.980788	1.16665e-10	3.599e-09
ABHD11	0.980574	1.42264e-07	2.16516e-06
BEND5	-0.980173	1.30272e-05	0.000120192
BRI3BP	0.980054	5.08469e-10	1.34913e-08
SDS	0.980047	2.15468e-05	0.000188179
GCNT3	0.979683	0.0102129	0.0383661
DDIT4	0.979538	0.00177034	0.00879056
CDC25A	0.978768	2.58558e-13	1.44883e-11
KCNJ16	-0.978647	0.00285605	0.0132343
CDH1	0.978639	2.41991e-07	3.47038e-06
SPEF1	-0.97856	3.01504e-07	4.21816e-06
PNMT	-0.978351	0.000471447	0.00282921
XLOC_003406	0.978146	3.45628e-06	3.69763e-05
C20orf103	0.977891	0.000948919	0.00517434
KRT18P55	0.977885	1.16469e-05	0.000108583
CEACAM20	0.977771	9.43771e-11	2.97149e-09
ANPEP	-0.977414	0.000786848	0.00439603
EEF2K	-0.976806	2.12998e-09	4.9186e-08
RGAG4	-0.976712	2.05736e-05	0.000180566
B4GALT2	0.976347	5.32396e-12	2.23251e-10
C9orf142	0.976207	2.75288e-10	7.76036e-09
STK10	-0.974437	6.01115e-15	4.78087e-13
COL6A2	-0.974228	2.77006e-07	3.913e-06
LOC100288092	0.973972	1.72207e-05	0.000154307
ZDHHC2	-0.973891	1.99915e-06	2.27222e-05
XLOC_005811	-0.973613	1.7713e-07	2.62598e-06
HIF1A	0.973605	8.24504e-09	1.66627e-07
CCDC3	-0.973002	2.11308e-06	2.39069e-05
GRIN3B	-0.97267	0.00867811	0.0335807
SMOX	0.972261	0.000162685	0.00112113
KIF26A	-0.972158	1.74304e-07	2.59127e-06
C18orf56	0.971923	3.58407e-09	7.86287e-08
RXRA	-0.971902	5.62225e-08	9.41015e-07
FCRL5	0.971484	8.40448e-10	2.12781e-08
TMEM109	-0.971449	1.9497e-09	4.53825e-08
MITF	-0.971412	9.64836e-13	4.75037e-11
EIF5	-0.971221	3.84207e-07	5.22248e-06
LPCAT3	-0.970682	7.08498e-08	1.16039e-06
CAPS2	-0.97063	1.02247e-08	2.02048e-07
AKAP7	-0.97045	6.16355e-07	7.95948e-06
ARC	-0.970279	0.000115976	0.000834212
UBA7	-0.970278	4.9168e-09	1.04574e-07
SNHG3	0.970176	5.41649e-06	5.49744e-05
PUS1	0.969617	1.78345e-12	8.36942e-11
MYO1F	-0.969605	2.51099e-11	9.05311e-10
SLC9A3R2	-0.968858	5.71432e-05	0.000445959
PLEKHO2	-0.968618	1.81373e-13	1.04557e-11
LOC284751	0.968498	2.62828e-05	0.000224884
GNAI1	-0.968039	2.99842e-05	0.000252576
PRR19	0.967787	3.06335e-10	8.51573e-09
ARHGAP20	-0.967364	3.96536e-05	0.000324064
SNORA18	0.967281	1.68192e-11	6.30515e-10
EML1	-0.967224	1.10608e-09	2.74823e-08
COL18A1	0.966982	5.74456e-05	0.000448101
SH3GL2	-0.966666	2.23257e-10	6.40629e-09
LOC100505666	0.966471	1.98187e-05	0.000175042
SLC16A14	0.965941	0.00353868	0.0158587
SECISBP2L	-0.965758	6.98018e-07	8.87108e-06
KITLG	-0.9657	0.00156735	0.00793879
RAB11FIP1	-0.965668	3.14799e-05	0.000263652
CDH5	-0.965439	7.20347e-15	5.68684e-13
C7orf58	-0.964896	3.34448e-12	1.45847e-10
CCDC150	0.964695	3.14356e-08	5.55443e-07
PLEKHN1	0.964654	3.25033e-07	4.49825e-06
SEC14L4	-0.964251	0.00016862	0.00115681
CXCR7	-0.963886	0.000816292	0.00453131
SIX4	0.963783	5.19554e-06	5.30174e-05
GSN	-0.963551	1.93323e-06	2.20276e-05
LOC283481	-0.963501	4.54668e-06	4.72383e-05
C17orf108	-0.963255	9.9351e-09	1.97054e-07
ENO3	0.963026	0.000414282	0.00252733
CD79A	0.962756	2.06854e-05	0.000181348
NFIX	-0.962722	9.62982e-09	1.91653e-07
MT1M	-0.962352	0.00909795	0.0349672
PLA2G7	0.962007	0.000993961	0.00537695
AMICA1	-0.961267	7.87907e-12	3.18864e-10
C7orf40	0.961169	2.51606e-06	2.78951e-05
ARHGAP25	-0.960303	1.83608e-11	6.81344e-10
PRKD1	-0.960201	1.23031e-06	1.47471e-05
BAI3	-0.960164	1.16947e-11	4.56232e-10
RGS11	-0.959894	0.00180226	0.00892275
CST1	0.959697	0.00668039	0.0269673
RNF125	-0.959611	7.0909e-10	1.83584e-08
ZBTB4	-0.95859	5.84331e-12	2.42289e-10
SNRPD1	0.958498	2.75307e-12	1.22759e-10
IL11	0.958476	0.000590874	0.00343652
SYAP1	0.95816	5.4715e-16	5.62092e-14
XLOC_007433	-0.957699	2.68738e-07	3.80459e-06
ITM2C	0.957443	9.16702e-08	1.46034e-06
B4GALNT1	0.957406	0.00291928	0.0134748
ZEB1	-0.957338	9.67471e-10	2.41883e-08
LOC100499467	0.956898	3.06872e-07	4.28578e-06
ASAH1	-0.956146	6.36168e-07	8.17909e-06
C6orf145	-0.955561	4.44789e-06	4.6317e-05
CHPF	0.955475	3.3002e-06	3.56035e-05
HLA-DPB1	-0.954751	1.55286e-09	3.73386e-08
NFE2L3	0.954281	7.63343e-06	7.46618e-05
XLOC_l2_000399	-0.954011	1.39583e-10	4.20085e-09
FAM72A	0.953987	5.18049e-09	1.09168e-07
MIS18A	0.953932	1.71492e-13	1.00121e-11
SNORA73A	0.953553	7.00962e-06	6.92365e-05
SRPK3	0.95333	0.000390098	0.00240219
DNM3	-0.952743	5.09193e-06	5.21426e-05
ARAP2	-0.952328	7.25678e-10	1.87576e-08
FAM83B	0.952241	0.000516605	0.00305672
C15orf26	-0.952119	1.00612e-08	1.99271e-07
RNF186	0.952058	5.53977e-05	0.000434665
DHRS13	0.952032	2.61821e-06	2.88579e-05
CELA2A	-0.951806	1.66196e-09	3.96939e-08
RALGPS2	0.951735	7.50931e-09	1.52915e-07
WDR62	0.951529	9.52222e-12	3.81032e-10
MRTO4	0.951293	1.99387e-08	3.68768e-07
BDH1	0.951287	1.12074e-05	0.000105066
SPON1	-0.951265	6.75032e-05	0.000516006
FGF2	-0.951203	3.2933e-12	1.44007e-10
PTPN1	-0.950969	8.47722e-08	1.3606e-06
MID1IP1	-0.950772	1.42694e-07	2.17069e-06
FCGR1B	-0.95076	7.02542e-07	8.91091e-06
TMEM238	0.950466	0.0001047	0.000762516
NPW	0.950321	0.0100709	0.0379577
BNIP2	-0.950319	7.67571e-15	5.98594e-13
SELPLG	-0.950105	3.13094e-14	2.13517e-12
CYR61	-0.950057	0.000707238	0.00401495
XLOC_001215	0.949803	7.08381e-05	0.0005388
NOP58	0.94975	3.77903e-12	1.62241e-10
CENPM	0.949642	1.20194e-10	3.69717e-09
GZMH	-0.949425	0.000152958	0.00106206
ENPP4	-0.949154	6.94141e-06	6.86474e-05
AHCY	0.948405	1.13547e-09	2.81906e-08
MS4A14	-0.948387	1.63263e-11	6.16362e-10
RSPH10B	-0.947604	1.23566e-05	0.000114401
DIO3OS	-0.947567	5.45109e-07	7.13759e-06
DPCR1	-0.946867	0.0125787	0.0456595
SNORA9	0.946522	3.42346e-06	3.66863e-05
NR0B2	-0.946284	0.00375762	0.0166797
SERINC2	0.945556	1.85996e-06	2.1314e-05
JAZF1	-0.945366	7.26093e-11	2.35078e-09
ARG2	0.945026	0.00145024	0.00743728
TRPM2	0.944984	1.34032e-05	0.0001232
OPTN	-0.944566	7.71646e-08	1.25379e-06
XLOC_003234	-0.944199	7.08921e-10	1.83584e-08
LAMC3	-0.944007	3.69503e-08	6.42262e-07
OSBPL11	-0.94374	1.37438e-15	1.28431e-13
XLOC_006753	-0.943346	5.5845e-10	1.47199e-08
C1QTNF5	-0.942901	1.34646e-07	2.05803e-06
MDGA1	-0.942778	5.11387e-08	8.64958e-07
ABCG2	-0.942766	2.02766e-11	7.41901e-10
BDH2	-0.942751	2.26781e-16	2.47237e-14
GSTA3	-0.942302	2.08563e-10	6.03326e-09
BEX1	-0.942236	0.00100637	0.00543951
LOC100508196	0.941803	0.000220406	0.00146232
ESCO2	0.941791	2.06677e-16	2.29219e-14
ANGPTL1	-0.94176	5.56105e-14	3.572e-12
HSPD1	0.941371	3.91528e-11	1.3458e-09
SRD5A1	0.941208	8.27924e-08	1.3335e-06
RPL22L1	0.941183	1.46639e-05	0.000133791
LTB	0.940782	0.00139923	0.00721381
C9orf116	-0.940302	0.000113917	0.000821383
IL1B	-0.940252	0.00132098	0.00687561
XLOC_l2_015178	-0.940239	4.15946e-06	4.36682e-05
MUC13	0.94016	0.00161421	0.00814012
IL1A	-0.939255	3.15298e-05	0.000264
[truncated: 3,130 more rows]
